# Supplementary material for: The Nutrient Response Transcriptional Regulome of Arabidopsis
Source: iScience. 2019 Aug 1;19:358–68. doi: 10.1016/j.isci.2019.07.045 (PMC6702435; doi:10.1016/j.isci.2019.07.045)
Supplement: Document S2. Tables S1–S13 [file mmc2.xlsx]

## Sheet: S1
Table S1. Arabidopsis nutrient response marker genes, Related to Figure 1.
Condition	Locus Identifier	Gene Model Name	Gene Model Description	Gene Model Type	Primary Gene Symbol	All Gene Symbols
Al excess
upregulated genes	At3g47480	AT3G47480.1	Calcium-binding EF-hand family protein; FUNCTIONS IN: calcium ion binding; INVOLVED IN: biological_process unknown; LOCATED IN: endomembrane system; EXPRESSED IN: 10 plant structures; EXPRESSED DURING: 9 growth stages; CONTAINS InterPro DOMAIN/s: EF-Hand 1, calcium-binding site (InterPro:IPR018247), EF-HAND 2 (InterPro:IPR018249), EF-hand-like domain (InterPro:IPR011992), Calcium-binding EF-hand …	protein_coding
	At5g16010	AT5G16010.1	3-oxo-5-alpha-steroid 4-dehydrogenase family protein; FUNCTIONS IN: oxidoreductase activity, acting on the CH-CH group of donors, 3-oxo-5-alpha-steroid 4-dehydrogenase activity; INVOLVED IN: lipid metabolic process; LOCATED IN: chloroplast, chloroplast envelope; EXPRESSED IN: 23 plant structures; EXPRESSED DURING: 15 growth stages; CONTAINS InterPro DOMAIN/s: 3-oxo-5-alpha-steroid 4-dehydrogenase…	protein_coding
	At5g66650	AT5G66650.1	Protein of unknown function (DUF607); CONTAINS InterPro DOMAIN/s: Protein of unknown function DUF607 (InterPro:IPR006769); BEST Arabidopsis thaliana protein match is: Protein of unknown function (DUF607) (TAIR:AT2G23790.1)	protein_coding
	At5g11140	AT5G11140.1	Arabidopsis phospholipase-like protein (PEARLI 4) family; CONTAINS InterPro DOMAIN/s: Phospholipase-like, arabidopsis (InterPro:IPR007942); BEST Arabidopsis thaliana protein match is: Arabidopsis phospholipase-like protein (PEARLI 4) family (TAIR:AT2G20960.1)	protein_coding
	At2g41380	AT2G41380.1	S-adenosyl-L-methionine-dependent methyltransferases superfamily protein; FUNCTIONS IN: methyltransferase activity; INVOLVED IN: response to cadmium ion; LOCATED IN: mitochondrion; EXPRESSED IN: 12 plant structures; EXPRESSED DURING: LP.04 four leaves visible, 4 anthesis, petal differentiation and expansion stage; CONTAINS InterPro DOMAIN/s: Methyltransferase type 11 (InterPro:IPR013216); BEST Ar…	protein_coding
	At5g38200	AT5G38200.1	Class I glutamine amidotransferase-like superfamily protein; FUNCTIONS IN: hydrolase activity; INVOLVED IN: glutamine metabolic process; LOCATED IN: cellular_component unknown; CONTAINS InterPro DOMAIN/s: Peptidase C26 (InterPro:IPR011697), Glutamine amidotransferase type 1 (InterPro:IPR017926); BEST Arabidopsis thaliana protein match is: Class I glutamine amidotransferase-like superfamily protei…	protein_coding
	At5g38910	AT5G38910.1	RmlC-like cupins superfamily protein; FUNCTIONS IN: manganese ion binding, nutrient reservoir activity; INVOLVED IN: biological_process unknown; LOCATED IN: endomembrane system, apoplast; CONTAINS InterPro DOMAIN/s: Cupin, RmlC-type (InterPro:IPR011051), Cupin 1 (InterPro:IPR006045), RmlC-like jelly roll fold (InterPro:IPR014710), Germin (InterPro:IPR001929), Germin, manganese binding site (Inter…	protein_coding
	At5g43650	AT5G43650.1	BHLH92; FUNCTIONS IN: DNA binding, sequence-specific DNA binding transcription factor activity; INVOLVED IN: regulation of transcription; LOCATED IN: nucleus; CONTAINS InterPro DOMAIN/s: Helix-loop-helix DNA-binding domain (InterPro:IPR001092), Helix-loop-helix DNA-binding (InterPro:IPR011598); BEST Arabidopsis thaliana protein match is: basic helix-loop-helix (bHLH) DNA-binding superfamily prote…	protein_coding	(BHLH92)	(BHLH92)
	At1g08430	AT1G08430.1	Encodes a Al-activated malate efflux transporter. It is essential for aluminum tolerance but does not represent the major Al tolerance QTL. Staurosporine and calyculin A both block all changes in AtALMT1 gene expression (as a result malate release is totally inhibited). AtALMT1 transcription was clearly induced by indole-3-acetic acid, abscisic acid, low pH, hydrogen peroxide and flg22. STOP1 and…	protein_coding	ALUMINUM-ACTIVATED MALATE TRANSPORTER 1 (ALMT1)	ARABIDOPSIS THALIANA ALUMINUM-ACTIVATED MALATE TRANSPORTER 1 (ATALMT1);ALUMINUM-ACTIVATED MALATE TRANSPORTER 1 (ALMT1)
	At1g10370	AT1G10370.1	Encodes GSTU17 (Glutathione S-Transferase U17). Functions as a negative component of stress-mediated signal transduction pathways in drought and salt stress responses.	protein_coding	EARLY-RESPONSIVE TO DEHYDRATION 9 (ERD9)	GLUTATHIONE S-TRANSFERASE 30 (GST30);GLUTATHIONE S-TRANSFERASE TAU 17 (ATGSTU17);GLUTATHIONE S-TRANSFERASE 30B (GST30B);EARLY-RESPONSIVE TO DEHYDRATION 9 (ERD9);GLUTATHIONE S-TRANSFERASE U17 (GSTU17)
	At1g74710	AT1G74710.2	Encodes a protein with isochorismate synthase activity. Mutants fail to accumulate salicylic acid. Its function may be redundant with that of ICS2 (AT1G18870).	protein_coding	ENHANCED DISEASE SUSCEPTIBILITY TO ERYSIPHE ORONTII 16 (EDS16)	ENHANCED DISEASE SUSCEPTIBILITY TO ERYSIPHE ORONTII 16 (EDS16);ISOCHORISMATE SYNTHASE 1 (ICS1);SALICYLIC ACID INDUCTION DEFICIENT 2 (SID2)
	At3g47340	AT3G47340.1	encodes a glutamine-dependent asparagine synthetase, the predicted ASN1 peptide contains a purF-type glutamine-binding domain, and is expressed predominantly in shoot tissues, where light has a negative effect on its mRNA accumulation. Expression is induced within 3 hours of dark treatment, in senescing leaves and treatment with exogenous photosynthesis inhibitor. Induction of gene expression was…	protein_coding	GLUTAMINE-DEPENDENT ASPARAGINE SYNTHASE 1 (ASN1)	ARABIDOPSIS THALIANA GLUTAMINE-DEPENDENT ASPARAGINE SYNTHASE 1 (AT-ASN1);DARK INDUCIBLE 6 (DIN6);GLUTAMINE-DEPENDENT ASPARAGINE SYNTHASE 1 (ASN1)
	At4g35190	AT4G35190.1	Putative lysine decarboxylase family protein; CONTAINS InterPro DOMAIN/s: Conserved hypothetical protein CHP00730 (InterPro:IPR005269); BEST Arabidopsis thaliana protein match is: lysine decarboxylase family protein (TAIR:AT2G37210.1)	protein_coding	LONELY GUY 5 (LOG5)	LONELY GUY 5 (LOG5)
	At1g17950	AT1G17950.1	putative transcription factor: R2R3-MYB transcription family	protein_coding	MYB DOMAIN PROTEIN 52 (MYB52)	MYB DOMAIN PROTEIN 52 (ATMYB52); (BW52);MYB DOMAIN PROTEIN 52 (MYB52)
	At3g04070	AT3G04070.1	NAC domain containing protein 47 (NAC047); FUNCTIONS IN: sequence-specific DNA binding transcription factor activity; INVOLVED IN: multicellular organismal development, regulation of transcription; LOCATED IN: cellular_component unknown; EXPRESSED IN: 16 plant structures; EXPRESSED DURING: 7 growth stages; CONTAINS InterPro DOMAIN/s: No apical meristem (NAM) protein (InterPro:IPR003441); BEST Ara…	protein_coding	NAC DOMAIN CONTAINING PROTEIN 47 (NAC047)	NAC DOMAIN CONTAINING PROTEIN 47 (anac047);NAC DOMAIN CONTAINING PROTEIN 47 (NAC047);SPEEDY HYPONASTIC GROWTH (SHG);SPEEDY HYPONASTIC GROWTH (SHYG)
	At1g73220	AT1G73220.1	Encodes Organic Cation Transporter 1 (OCT1), likely to be involved in polyamine transport.	protein_coding	ORGANIC CATION/CARNITINE TRANSPORTER1 (OCT1)	ORGANIC CATION/CARNITINE TRANSPORTER1 (AtOCT1);ORGANIC CATION/CARNITINE TRANSPORTER1 (OCT1)
	At5g05340	AT5G05340.1	Encodes a protein with sequence similarity to peroxidases that is involved in lignin biosynthesis. Loss of function mutations show abnormal development of xylem fibers and reduced levels of lignin biosynthetic enxymes.	protein_coding	PEROXIDASE 52 (PRX52)	PEROXIDASE 52 (PRX52)
	At2g02990	AT2G02990.1	Encodes a member of the ribonuclease T2 family that responds to inorganic phosphate starvation, and inhibits production of anthocyanin. Also involved in wound-induced signaling independent of jasmonic acid. Its expression is responsive to both phosphate (Pi) and phosphite (Phi) in roots.	protein_coding	RIBONUCLEASE 1 (RNS1)	RIBONUCLEASE 1 (RNS1);RIBONUCLEASE 1 (ATRNS1)
	At5g10180	AT5G10180.1	Encodes a low-affinity sulfate transporter expressed in the root cap and central cylinder, where it is induced by sulfur starvation. Expression in the shoot vascular system is not induced by sulfur starvation.	protein_coding	SULFATE TRANSPORTER 2;1 (SULTR2;1)	ARABIDOPSIS SULFATE TRANSPORTER 68 (AST68);SULFATE TRANSPORTER 2;1 (SULTR2;1)
	At1g35910	AT1G35910.1	Haloacid dehalogenase-like hydrolase (HAD) superfamily protein; FUNCTIONS IN: catalytic activity, trehalose-phosphatase activity; INVOLVED IN: trehalose biosynthetic process, metabolic process; EXPRESSED IN: 14 plant structures; EXPRESSED DURING: 4 anthesis, C globular stage, F mature embryo stage, petal differentiation and expansion stage, E expanded cotyledon stage; CONTAINS InterPro DOMAIN/s: …	protein_coding	TREHALOSE-6-PHOSPHATE PHOSPHATASE D (TPPD)	TREHALOSE-6-PHOSPHATE PHOSPHATASE D (TPPD); (ATTPPD)
downregulated genes	At4g26010	AT4G26010.1	Peroxidase superfamily protein; FUNCTIONS IN: peroxidase activity, heme binding; INVOLVED IN: oxidation reduction, response to oxidative stress; LOCATED IN: endomembrane system; EXPRESSED IN: root; CONTAINS InterPro DOMAIN/s: Haem peroxidase (InterPro:IPR010255), Plant peroxidase (InterPro:IPR000823), Peroxidase, active site (InterPro:IPR019794), Haem peroxidase, plant/fungal/bacterial (InterPro:…	protein_coding
	At3g12900	AT3G12900.1	2-oxoglutarate (2OG) and Fe(II)-dependent oxygenase superfamily protein; FUNCTIONS IN: oxidoreductase activity, acting on paired donors, with incorporation or reduction of molecular oxygen, 2-oxoglutarate as one donor, and incorporation of one atom each of oxygen into both donors, oxidoreductase activity; INVOLVED IN: biological_process unknown; LOCATED IN: cellular_component unknown; EXPRESSED I…	protein_coding
	At2g36690	AT2G36690.1	2-oxoglutarate (2OG) and Fe(II)-dependent oxygenase superfamily protein; FUNCTIONS IN: oxidoreductase activity, acting on paired donors, with incorporation or reduction of molecular oxygen, 2-oxoglutarate as one donor, and incorporation of one atom each of oxygen into both donors, oxidoreductase activity; INVOLVED IN: biosynthetic process; LOCATED IN: cellular_component unknown; EXPRESSED IN: hyp…	protein_coding
	At5g60530	AT5G60530.1	late embryogenesis abundant protein-related / LEA protein-related; FUNCTIONS IN: molecular_function unknown; LOCATED IN: endomembrane system; EXPRESSED IN: root; CONTAINS InterPro DOMAIN/s: Root cap (InterPro:IPR009646); BEST Arabidopsis thaliana protein match is: Late embryogenesis abundant (LEA) protein-related (TAIR:AT5G60520.1)	protein_coding
	At4g05170	AT4G05170.1	basic helix-loop-helix (bHLH) DNA-binding superfamily protein; FUNCTIONS IN: DNA binding, sequence-specific DNA binding transcription factor activity; INVOLVED IN: regulation of transcription; LOCATED IN: nucleus; EXPRESSED IN: 9 plant structures; EXPRESSED DURING: 6 growth stages; CONTAINS InterPro DOMAIN/s: Helix-loop-helix DNA-binding domain (InterPro:IPR001092), Helix-loop-helix DNA-binding (…	protein_coding
	At1g20380	AT1G20380.1	Prolyl oligopeptidase family protein; FUNCTIONS IN: serine-type peptidase activity, serine-type endopeptidase activity; INVOLVED IN: proteolysis; LOCATED IN: cellular_component unknown; EXPRESSED IN: 19 plant structures; EXPRESSED DURING: 9 growth stages; CONTAINS InterPro DOMAIN/s: Peptidase S9, prolyl oligopeptidase, catalytic domain (InterPro:IPR001375), Peptidase S9A, oligopeptidase, N-termin…	protein_coding
	At4g15390	AT4G15390.1	HXXXD-type acyl-transferase family protein; FUNCTIONS IN: transferase activity, transferring acyl groups other than amino-acyl groups, transferase activity; INVOLVED IN: biological_process unknown; LOCATED IN: cellular_component unknown; EXPRESSED IN: hypocotyl, root; CONTAINS InterPro DOMAIN/s: Transferase (InterPro:IPR003480); BEST Arabidopsis thaliana protein match is: HXXXD-type acyl-transfer…	protein_coding
	At4g25790	AT4G25790.1	CAP (Cysteine-rich secretory proteins, Antigen 5, and Pathogenesis-related 1 protein) superfamily protein; FUNCTIONS IN: molecular_function unknown; INVOLVED IN: biological_process unknown; LOCATED IN: endomembrane system, extracellular region; EXPRESSED IN: root; CONTAINS InterPro DOMAIN/s: Allergen V5/Tpx-1 related, conserved site (InterPro:IPR018244), Allergen V5/Tpx-1 related (InterPro:IPR001…	protein_coding	(ATCAPE4)	(ATCAPE4)
	At5g57625	AT5G57625.1	CAP (Cysteine-rich secretory proteins, Antigen 5, and Pathogenesis-related 1 protein) superfamily protein; FUNCTIONS IN: molecular_function unknown; INVOLVED IN: biological_process unknown; LOCATED IN: endomembrane system, extracellular region; CONTAINS InterPro DOMAIN/s: Allergen V5/Tpx-1 related, conserved site (InterPro:IPR018244), Allergen V5/Tpx-1 related (InterPro:IPR001283), Ves allergen (…	protein_coding	(ATCAPE5)	(ATCAPE5)
	At3g61940	AT3G61940.1	member of Zinc transporter (ZAT) family	protein_coding	(MTPA1)	(ATMTPA1); (MTPA1)
	At5g45340	AT5G45340.1	Encodes a protein with ABA 8'-hydroxylase activity; involved in ABA catabolism. Mutant analyses show that disruption in the gene results in more drought tolerance whereas overexpression results in increased transpiration rate and reduced drought tolerance. Gene involved in postgermination growth. Plant P450 CYP707A3, ABA 8'-hydroxylase, binds enantioselectively (+)-ABA but not (-)-ABA, whereas th…	protein_coding	CYTOCHROME P450, FAMILY 707, SUBFAMILY A, POLYPEPTIDE 3 (CYP707A3)	CYTOCHROME P450, FAMILY 707, SUBFAMILY A, POLYPEPTIDE 3 (CYP707A3)
	At3g48360	AT3G48360.1	encodes a protein (BT2) that is an essential component of the TAC1-mediated telomerase activation pathway. Acts redundantly with BT3 and BT1 during female gametophyte development and with BT3 during male gametophyte development. BT2 also mediates multiple responses to nutrients, stresses, and hormones.	protein_coding	BTB AND TAZ DOMAIN PROTEIN 2 (bt2)	(ATBT2);BTB AND TAZ DOMAIN PROTEIN 2 (bt2)
	At4g34580	AT4G34580.1	Encodes COW1 (can of worms1), a phosphatidylinositol transfer protein essential for root hair tip growth. The N-terminus of the COW1 protein is 32% identical to an essential phosphatidylinositol transfer protein (PITP), the yeast Sec14 protein (sec14p) while the C-terminus is 34.5% identical to a late nodulin of Lotus japonicus, Nlj16. Expression of COW1 complements the growth defect associated w…	protein_coding	CAN OF WORMS1 (COW1)	CAN OF WORMS1 (COW1);SHORT ROOT HAIR 1 (SRH1); (ATSFH1)
	At5g23990	AT5G23990.1	Encodes a ferric chelate reductase that is expressed at low levels in roots,shoots and flowers, but not cotyledons.	protein_coding	FERRIC REDUCTION OXIDASE 5 (FRO5)	FERRIC REDUCTION OXIDASE 5 (FRO5);FERRIC REDUCTION OXIDASE 5 (ATFRO5)
	At4g19680	AT4G19680.2	encodes an iron transporter whose expression is induced by iron and zinc deficiency. Gene is specifically expressed in the external cell layers of the root subapical zone.	protein_coding	IRON REGULATED TRANSPORTER 2 (IRT2)	IRON REGULATED TRANSPORTER 2 (IRT2)
	At4g19690	AT4G19690.2	The gene encodes Fe2+ transporter protein. It is a member of the Zrt/Irt-like protein (ZIP) family of transporters. AtIRT1 has broad specificity for divalent heavy metals, mediating the transport of zinc, manganese, cobalt and cadmium under Fe-deficient conditions. IRT1 is monoubiquitinated to promote endocytic trafficking. The mRNA is cell-to-cell mobile.	protein_coding	IRON-REGULATED TRANSPORTER 1 (IRT1)	IRON-REGULATED TRANSPORTER 1 (IRT1)
	At1g30870	AT1G30870.1	Peroxidase superfamily protein; FUNCTIONS IN: peroxidase activity, heme binding; INVOLVED IN: oxidation reduction, response to oxidative stress; LOCATED IN: endomembrane system; EXPRESSED IN: root; CONTAINS InterPro DOMAIN/s: Haem peroxidase (InterPro:IPR010255), Plant peroxidase (InterPro:IPR000823), Peroxidases heam-ligand binding site (InterPro:IPR019793), Haem peroxidase, plant/fungal/bacteri…	protein_coding	PEROXIDASE7 (PER7)	PEROXIDASE7 (PER7)
	At3g54920	AT3G54920.1	Powdery mildew resistant mutant encodes a pectate lyase-like protein The mRNA is cell-to-cell mobile.	protein_coding	POWDERY MILDEW RESISTANT 6 (PMR6)	POWDERY MILDEW RESISTANT 6 (PMR6)
	At5g45105	AT5G45105.2	zinc transporter 8 precursor (ZIP8); FUNCTIONS IN: cation transmembrane transporter activity; INVOLVED IN: cation transport; LOCATED IN: endomembrane system, integral to membrane, membrane; CONTAINS InterPro DOMAIN/s: Zinc/iron permease, fungal/plant (InterPro:IPR004698), Zinc/iron permease (InterPro:IPR003689); BEST Arabidopsis thaliana protein match is: iron-regulated transporter 1 (TAIR:AT4G19…	protein_coding	ZINC TRANSPORTER 8 PRECURSOR (ZIP8)	ZINC TRANSPORTER 8 PRECURSOR (ZIP8)
Cd excess
upregulated genes	At3g09010	AT3G09010.1	Protein kinase superfamily protein; FUNCTIONS IN: protein serine/threonine kinase activity, protein kinase activity, kinase activity, ATP binding; INVOLVED IN: protein amino acid phosphorylation; LOCATED IN: cellular_component unknown; EXPRESSED IN: 20 plant structures; EXPRESSED DURING: 12 growth stages; CONTAINS InterPro DOMAIN/s: Protein kinase, ATP binding site (InterPro:IPR017441), Protein k…	protein_coding
	At4g36500	AT4G36500.1	unknown protein; FUNCTIONS IN: molecular_function unknown; INVOLVED IN: biological_process unknown; LOCATED IN: mitochondrion; EXPRESSED IN: 22 plant structures; EXPRESSED DURING: 13 growth stages; BEST Arabidopsis thaliana protein match is: unknown protein (TAIR:AT2G18210.1)	protein_coding
	At1g53540	AT1G53540.1	HSP20-like chaperones superfamily protein; CONTAINS InterPro DOMAIN/s: Heat shock protein Hsp20 (InterPro:IPR002068), HSP20-like chaperone (InterPro:IPR008978); BEST Arabidopsis thaliana protein match is: heat shock protein 17.4 (TAIR:AT3G46230.1)	protein_coding
	At3g47380	AT3G47380.1	Plant invertase/pectin methylesterase inhibitor superfamily protein; FUNCTIONS IN: enzyme inhibitor activity, pectinesterase inhibitor activity, pectinesterase activity; INVOLVED IN: biological_process unknown; LOCATED IN: endomembrane system; EXPRESSED IN: 14 plant structures; EXPRESSED DURING: 9 growth stages; CONTAINS InterPro DOMAIN/s: Pectinesterase inhibitor (InterPro:IPR006501); BEST Arabi…	protein_coding	(ATPMEI11)	(ATPMEI11)
	At4g11280	AT4G11280.1	encodes a a member of the 1-aminocyclopropane-1-carboxylate (ACC) synthase (S-adenosyl-L-methionine methylthioadenosine-lyase, EC 4.4.1.14) gene family The mRNA is cell-to-cell mobile.	protein_coding	1-AMINOCYCLOPROPANE-1-CARBOXYLIC ACID (ACC) SYNTHASE 6 (ACS6)	1-AMINOCYCLOPROPANE-1-CARBOXYLIC ACID (ACC) SYNTHASE 6 (ACS6); (ATACS6)
	At1g08920	AT1G08920.2	Encodes ESL1, a transporter for monosaccharides.	protein_coding	ERD (EARLY RESPONSE TO DEHYDRATION) SIX-LIKE 1 (ESL1)	ERD (EARLY RESPONSE TO DEHYDRATION) SIX-LIKE 1 (ESL1)
	At3g23240	AT3G23240.1	encodes a member of the ERF (ethylene response factor) subfamily B-3 of ERF/AP2 transcription factor family (ERF1). The protein contains one AP2 domain. There are 18 members in this subfamily including ATERF-1, ATERF-2, AND ATERF-5. EREBP like protein that binds GCC box of ethylene regulated promoters such as basic chitinases. Constitutive expression of ERF1 phenocopies ethylene over production. …	protein_coding	ETHYLENE RESPONSE FACTOR 1 (ERF1)	ETHYLENE RESPONSE FACTOR 1 (ERF1);ETHYLENE RESPONSE FACTOR 1 (ATERF1); (ERF1B); (ATERF#092)
	At1g30040	AT1G30040.1	Encodes a gibberellin 2-oxidase that acts on C-19 gibberellins. AtGA2OX2 expression is responsive to cytokinin and KNOX activities.	protein_coding	GIBBERELLIN 2-OXIDASE (GA2OX2)	GIBBERELLIN 2-OXIDASE (ATGA2OX2);GIBBERELLIN 2-OXIDASE 2 (GA2OX2);GIBBERELLIN 2-OXIDASE (GA2OX2)
	At1g02930	AT1G02930.1	Encodes glutathione transferase belonging to the phi class of GSTs. Naming convention according to Wagner et al. (2002).	protein_coding	GLUTATHIONE S-TRANSFERASE 6 (GSTF6)	GLUTATHIONE S-TRANSFERASE (ATGSTF6);GLUTATHIONE S-TRANSFERASE 1 (GST1);EARLY RESPONSIVE TO DEHYDRATION 11 (ERD11);ARABIDOPSIS THALIANA GLUATIONE S-TRANSFERASE F3 (ATGSTF3);GLUTATHIONE S-TRANSFERASE 6 (GSTF6);ARABIDOPSIS GLUTATHIONE S-TRANSFERASE 1 (ATGST1)
	At1g02920	AT1G02920.1	Encodes glutathione transferase belonging to the phi class of GSTs. Naming convention according to Wagner et al. (2002).	protein_coding	GLUTATHIONE S-TRANSFERASE 7 (GSTF7)	(ATGSTF7);GLUTATHIONE S-TRANSFERASE 11 (GST11); (ATGSTF8);GLUTATHIONE S-TRANSFERASE 7 (GSTF7);ARABIDOPSIS GLUTATHIONE S-TRANSFERASE 11 (ATGST11)
	At2g29450	AT2G29450.1	Encodes a member of the TAU glutathione S-transferase gene family. Gene expression is induced by exposure to auxin, pathogen and herbicides. Naming convention according to Wagner et al. (2002)	protein_coding	GLUTATHIONE S-TRANSFERASE TAU 5 (GSTU5)	GLUTATHIONE S-TRANSFERASE TAU 5 (ATGSTU5);ARABIDOPSIS THALIANA GLUTATHIONE S-TRANSFERASE TAU 1 (ATGSTU1); (AT103-1A);GLUTATHIONE S-TRANSFERASE TAU 5 (GSTU5)
	At1g74310	AT1G74310.1	Encodes ClpB1, which belongs to the Casein lytic proteinase/heat shock protein 100 (Clp/Hsp100) family. Involved in refolding of proteins which form aggregates under heat stress. Also known as AtHsp101. AtHsp101 is a cytosolic heat shock protein required for acclimation to high temperature.	protein_coding	HEAT SHOCK PROTEIN 101 (HSP101)	HEAT SHOCK PROTEIN 101 (ATHSP101);HEAT SHOCK PROTEIN 101 (HSP101); (HOT1)
	At3g12580	AT3G12580.1	heat shock protein 70 (HSP70); FUNCTIONS IN: ATP binding; INVOLVED IN: in 9 processes; LOCATED IN: cytosol, mitochondrion, cell wall, plasma membrane; EXPRESSED IN: 23 plant structures; EXPRESSED DURING: 11 growth stages; CONTAINS InterPro DOMAIN/s: Heat shock protein 70, conserved site (InterPro:IPR018181), Heat shock protein Hsp70 (InterPro:IPR001023), Heat shock protein 70 (InterPro:IPR013126)…	protein_coding	HEAT SHOCK PROTEIN 70 (HSP70)	(HSC70-4);ARABIDOPSIS HEAT SHOCK PROTEIN 70 (ATHSP70);HEAT SHOCK PROTEIN 70 (HSP70)
	At4g21680	AT4G21680.1	Encodes a nitrate transporter (NRT1.8). Functions in nitrate removal from the xylem sap. Mediates cadmium tolerance.	protein_coding	NRT1/ PTR FAMILY 7.2 (NPF7.2)	NITRATE TRANSPORTER 1.8 (NRT1.8);NRT1/ PTR FAMILY 7.2 (NPF7.2); (ATNPF7.2)
	At2g34650	AT2G34650.1	Encodes a protein serine/threonine kinase that may act as a positive regulator of cellular auxin efflux, as a a binary switch for PIN polarity, and as a negative regulator of auxin signaling. Recessive mutants exhibit similar phenotypes as pin-formed mutants in flowers and inflorescence but distinct phenotypes in cotyledons and leaves. Expressed in the vascular tissue proximal to root and shoot m…	protein_coding	PINOID (PID)	PINOID (PID);ABRUPTUS (ABR)
	At1g27730	AT1G27730.1	Related to Cys2/His2-type zinc-finger proteins found in higher plants. Compensated for a subset of calcineurin deficiency in yeast. Salt tolerance produced by ZAT10 appeared to be partially dependent on ENA1/PMR2, a P-type ATPase required for Li+ and Na+ efflux in yeast. The protein is localized to the nucleus, acts as a transcriptional repressor and is responsive to chitin oligomers. Also involv…	protein_coding	SALT TOLERANCE ZINC FINGER (STZ)	SALT TOLERANCE ZINC FINGER (STZ); (ZAT10)
	At2g38470	AT2G38470.1	Member of the plant WRKY transcription factor family. Regulates the antagonistic relationship between defense pathways mediating responses to P. syringae and necrotrophic fungal pathogens. Located in nucleus. Involved in response to various abiotic stresses - especially salt stress.	protein_coding	WRKY DNA-BINDING PROTEIN 33 (WRKY33)	WRKY DNA-BINDING PROTEIN 33 (WRKY33);WRKY DNA-BINDING PROTEIN 33 (ATWRKY33)
downregulated genes	At4g13580	AT4G13580.1	Disease resistance-responsive (dirigent-like protein) family protein; FUNCTIONS IN: molecular_function unknown; LOCATED IN: endomembrane system; EXPRESSED IN: root; CONTAINS InterPro DOMAIN/s: Plant disease resistance response protein (InterPro:IPR004265); BEST Arabidopsis thaliana protein match is: Disease resistance-responsive (dirigent-like protein) family protein (TAIR:AT3G24020.1)	protein_coding
	At2g39430	AT2G39430.1	Disease resistance-responsive (dirigent-like protein) family protein; FUNCTIONS IN: molecular_function unknown; INVOLVED IN: lignan biosynthetic process; LOCATED IN: endomembrane system; EXPRESSED IN: leaf apex, hypocotyl, root, petiole, leaf; EXPRESSED DURING: LP.04 four leaves visible, LP.08 eight leaves visible; CONTAINS InterPro DOMAIN/s: Plant disease resistance response protein (InterPro:IP…	protein_coding
	At4g13770	AT4G13770.1	Encodes a cytochrome p450 enzyme that catalyzes the initial conversion of aldoximes to thiohydroximates in the synthesis of glucosinolates not derived from tryptophan. Also has a role in auxin homeostasis.	protein_coding	CYTOCHROME P450, FAMILY 83, SUBFAMILY A, POLYPEPTIDE 1 (CYP83A1)	CYTOCHROME P450, FAMILY 83, SUBFAMILY A, POLYPEPTIDE 1 (CYP83A1);REDUCED EPIDERMAL FLUORESCENCE 2 (REF2)
	At2g33790	AT2G33790.1	pollen Ole e 1 allergen protein containing 14.6% proline residues, similar to arabinogalactan protein (Daucus carota) GI:11322245, SP:Q03211 Pistil-specific extensin-like protein precursor (PELP) {Nicotiana tabacum}; contains Pfam profile PF01190: Pollen proteins Ole e I family	protein_coding	ARABINOGALACTAN PROTEIN 30 (AGP30)	(ATAGP30);ARABINOGALACTAN PROTEIN 30 (AGP30)
	At2g04160	AT2G04160.1	isolated from differential screening of a cDNA library from auxin-treated root culture. encodes a protein similar to subtilisin-like serine protease which is believed to be active outside the plant cell.	protein_coding	AUXIN-INDUCED IN ROOT CULTURES 3 (AIR3)	AUXIN-INDUCED IN ROOT CULTURES 3 (AIR3)
	At2g46650	AT2G46650.1	member of Cytochromes b5 The mRNA is cell-to-cell mobile.	protein_coding	CYTOCHROME B5 ISOFORM C (CB5-C)	(CYTB5-C);CYTOCHROME B5 ISOFORM C (CB5-C);ARABIDOPSIS CYTOCHROME B5 ISOFORM C (ATCB5-C); (B5 #1)
	At2g03090	AT2G03090.1	member of Alpha-Expansin Gene Family. Naming convention from the Expansin Working Group (Kende et al, 2004. Plant Mol Bio). Involved in the formation of nematode-induced syncytia in roots of Arabidopsis thaliana.	protein_coding	EXPANSIN A15 (EXPA15)	EXPANSIN A15 (ATEXPA15);EXPANSIN 15 (EXP15); (ATEXP15); (ATHEXP ALPHA 1.3);EXPANSIN A15 (EXPA15)
	At2g20750	AT2G20750.1	member of BETA-EXPANSINS. Naming convention from the Expansin Working Group (Kende et al, 2004. Plant Mol Bio)	protein_coding	EXPANSIN B1 (EXPB1)	EXPANSIN B1 (ATEXPB1);EXPANSIN B1 (EXPB1); (ATHEXP BETA 1.5)
	At5g42180	AT5G42180.1	Peroxidase superfamily protein; FUNCTIONS IN: peroxidase activity, heme binding; INVOLVED IN: oxidation reduction, response to oxidative stress; LOCATED IN: plant-type cell wall; EXPRESSED IN: 10 plant structures; EXPRESSED DURING: 4 anthesis, C globular stage, petal differentiation and expansion stage; CONTAINS InterPro DOMAIN/s: Haem peroxidase (InterPro:IPR010255), Plant peroxidase (InterPro:I…	protein_coding	PEROXIDASE 64 (PER64)	PEROXIDASE 64 (PER64)
Cu deficiency
upregulated genes	At1g71200	AT1G71200.1	basic helix-loop-helix (bHLH) DNA-binding superfamily protein; FUNCTIONS IN: DNA binding, sequence-specific DNA binding transcription factor activity; INVOLVED IN: regulation of transcription; LOCATED IN: nucleus; CONTAINS InterPro DOMAIN/s: Helix-loop-helix DNA-binding domain (InterPro:IPR001092), Helix-loop-helix DNA-binding (InterPro:IPR011598); BEST Arabidopsis thaliana protein match is: basi…	protein_coding
	At4g35660	AT4G35660.1	Arabidopsis protein of unknown function (DUF241); CONTAINS InterPro DOMAIN/s: Protein of unknown function DUF241, plant (InterPro:IPR004320); BEST Arabidopsis thaliana protein match is: Arabidopsis protein of unknown function (DUF241) (TAIR:AT4G35690.1)	protein_coding
	At2g11280	AT2G11280.1	pseudogene, hypothetical protein	pseudogene
	At4g13550	AT4G13550.1	triglyceride lipases;triglyceride lipases; FUNCTIONS IN: triglyceride lipase activity; INVOLVED IN: lipid metabolic process; LOCATED IN: chloroplast; EXPRESSED IN: 20 plant structures; EXPRESSED DURING: 13 growth stages; CONTAINS InterPro DOMAIN/s: Lipase, class 3 (InterPro:IPR002921), C2 calcium/lipid-binding domain, CaLB (InterPro:IPR008973), C2 calcium-dependent membrane targeting (InterPro:IP…	protein_coding
	At5g27230	AT5G27230.1	Frigida-like protein; CONTAINS InterPro DOMAIN/s: Frigida-like (InterPro:IPR012474); BEST Arabidopsis thaliana protein match is: FRIGIDA-like protein (TAIR:AT5G48385.1)	protein_coding
	At4g28790	AT4G28790.1	basic helix-loop-helix (bHLH) DNA-binding superfamily protein; FUNCTIONS IN: sequence-specific DNA binding transcription factor activity; INVOLVED IN: regulation of transcription; LOCATED IN: nucleus; CONTAINS InterPro DOMAIN/s: Helix-loop-helix DNA-binding domain (InterPro:IPR001092), Helix-loop-helix DNA-binding (InterPro:IPR011598); BEST Arabidopsis thaliana protein match is: basic helix-loop-…	protein_coding
	At5g23989	AT5G23989.1	This gene encodes a small protein and has either evidence of transcription or purifying selection.	protein_coding
	At4g11730	AT4G11730.1	Cation transporter/ E1-E2 ATPase family protein; FUNCTIONS IN: ATPase activity; INVOLVED IN: cation transport, ATP biosynthetic process; LOCATED IN: integral to membrane, membrane; EXPRESSED IN: flower; EXPRESSED DURING: petal differentiation and expansion stage; CONTAINS InterPro DOMAIN/s: ATPase, P-type cation exchange, alpha subunit (InterPro:IPR006069), ATPase, P-type cation-transporter, N-te…	protein_coding
	At2g47010	AT2G47010.1	unknown protein; FUNCTIONS IN: molecular_function unknown; INVOLVED IN: biological_process unknown; LOCATED IN: endomembrane system; EXPRESSED IN: 17 plant structures; EXPRESSED DURING: 10 growth stages; BEST Arabidopsis thaliana protein match is: unknown protein (TAIR:AT1G17030.1)	protein_coding
	At1g32350	AT1G32350.1	alternative oxidase 1D (AOX1D); FUNCTIONS IN: alternative oxidase activity; INVOLVED IN: oxidation reduction, response to cyclopentenone; LOCATED IN: mitochondrial envelope, mitochondrion; EXPRESSED IN: stem, sepal, leaf, stamen; EXPRESSED DURING: LP.04 four leaves visible, 4 anthesis, petal differentiation and expansion stage; CONTAINS InterPro DOMAIN/s: Alternative oxidase (InterPro:IPR002680);…	protein_coding	ALTERNATIVE OXIDASE 1D (AOX1D)	ALTERNATIVE OXIDASE 1D (AOX1D)
	At3g57180	AT3G57180.1	Encodes a chloroplast localized protein YL1/BPG2. Involved in seedling shoot response to salt stress through ABI4.	protein_coding	BRASSINAZOLE(BRZ) INSENSITIVE PALE GREEN 2 (BPG2)	BRASSINAZOLE(BRZ) INSENSITIVE PALE GREEN 2 (BPG2);YELLOW LEAF 1 (YL1)
	At3g46900	AT3G46900.1	encodes a member of copper transporter family and functionally complements a high affinity copper transporter mutant in yeast	protein_coding	COPPER TRANSPORTER 2 (COPT2)	COPPER TRANSPORTER 2 (COPT2)
	At4g25100	AT4G25100.1	Fe-superoxide dismutase	protein_coding	FE SUPEROXIDE DISMUTASE 1 (FSD1)	FE SUPEROXIDE DISMUTASE 1 (FSD1)
	At5g23980	AT5G23980.1	Encodes a ferric chelate reductase that is expressed at low levels in roots,shoots and cotyledons, but not flowers. Its transcription is regulated by FIT1.	protein_coding	FERRIC REDUCTION OXIDASE 4 (FRO4)	FERRIC REDUCTION OXIDASE 4 (FRO4); (ATFRO4)
	At5g23990	AT5G23990.1	Encodes a ferric chelate reductase that is expressed at low levels in roots,shoots and flowers, but not cotyledons.	protein_coding	FERRIC REDUCTION OXIDASE 5 (FRO5)	FERRIC REDUCTION OXIDASE 5 (FRO5);FERRIC REDUCTION OXIDASE 5 (ATFRO5)
	At5g14570	AT5G14570.1	Encodes ATNRT2.7, a nitrate transporter that controls nitrate content in seeds. Expression is detected in reproductive organs and peaks in seeds. Localized to the vacuolar membrane.	protein_coding	HIGH AFFINITY NITRATE TRANSPORTER 2.7 (NRT2.7)	HIGH AFFINITY NITRATE TRANSPORTER 2.7 (NRT2.7);HIGH AFFINITY NITRATE TRANSPORTER 2.7 (ATNRT2.7)
	At4g34850	AT4G34850.1	LESS ADHESIVE POLLEN 5 (LAP5); FUNCTIONS IN: transferase activity, transferring acyl groups other than amino-acyl groups, catalytic activity, acyltransferase activity; INVOLVED IN: phenylpropanoid biosynthetic process, pollen exine formation; LOCATED IN: cellular_component unknown; EXPRESSED IN: leaf whorl, sepal, anther, flower, seed; EXPRESSED DURING: petal differentiation and expansion stage, …	protein_coding	LESS ADHESIVE POLLEN 5 (LAP5)	LESS ADHESIVE POLLEN 5 (LAP5);POLYKETIDE SYNTHASE B (PKSB)
	At5g39635	AT5G39635.1	Encodes a microRNA that targets several HAP2 family members. MicroRNAs are regulatory RNAs with a mature length of ~21-nucleotides that are processed from hairpin precursors by Dicer-like enzymes. MicroRNAs can negatively regulate gene expression by attenuating translation or by directing mRNA cleavage.Mature sequence: CAGCCAAGGAUGACUUGCCGG	miRNA	MICRORNA169C (MIR169C)	MICRORNA169C (MIR169C)
	At2g47015	AT2G47015.1	Encodes a microRNA that targets both a Laccase and Plantacyanin-like family member. MicroRNAs are regulatory RNAs with a mature length of ~21-nucleotides that are processed from hairpin precursors by Dicer-like enzymes. MicroRNAs can negatively regulate gene expression by attenuating translation or by directing mRNA cleavage.Mature sequence: AUGCACUGCCUCUUCCCUGGC	miRNA	MICRORNA408 (MIR408)	MICRORNA408 (MIR408)
	At4g13554	AT4G13554.1	Encodes a microRNA that targets a Laccase family member. MicroRNAs are regulatory RNAs with a mature length of ~21-nucleotides that are processed from hairpin precursors by Dicer-like enzymes. MicroRNAs can negatively regulate gene expression by attenuating translation or by directing mRNA cleavage. Mature sequence: UUUUGUAUGUUGAAGGUGUAU	miRNA	MICRORNA857A (MIR857A)	MICRORNA857A (MIR857A)
	At3g06560	AT3G06560.1	Encodes a poly(A) polymerase. Located in the cytoplasm.	protein_coding	POLY(A) POLYMERASE 3 (PAPS3)	POLY(A) POLYMERASE 3 (PAPS3)
	At5g59520	AT5G59520.1	encodes a metal ion transporter whose expression is regulated by copper.	protein_coding	ZRT/IRT-LIKE PROTEIN 2 (ZIP2)	ZRT/IRT-LIKE PROTEIN 2 (ZIP2); (ATZIP2)
downregulated genes	At3g33076	AT3G33076.1	gypsy-like retrotransposon family, has a 4.2e-187 P-value blast match to GB:AAD22153 polyprotein (Gypsy_Ty3-element) (Sorghum bicolor)	transposable_element_gene
	At1g69485	AT1G69485.1	Ribosomal L32p protein family; FUNCTIONS IN: structural constituent of ribosome; INVOLVED IN: translation; LOCATED IN: large ribosomal subunit; CONTAINS InterPro DOMAIN/s: Ribosomal protein L32p (InterPro:IPR002677); BEST Arabidopsis thaliana protein match is: Ribosomal L32p protein family (TAIR:AT1G26740.1)	protein_coding
	At5g22788	AT5G22788.1	other RNA	other_rna
	At5g01110	AT5G01110.1	Tetratricopeptide repeat (TPR)-like superfamily protein; LOCATED IN: chloroplast; CONTAINS InterPro DOMAIN/s: Pentatricopeptide repeat (InterPro:IPR002885); BEST Arabidopsis thaliana protein match is: Pentatricopeptide repeat (PPR-like) superfamily protein (TAIR:AT1G05670.2)	protein_coding
	At1g72060	AT1G72060.1	serine-type endopeptidase inhibitors; FUNCTIONS IN: serine-type endopeptidase inhibitor activity; INVOLVED IN: response to oxidative stress; LOCATED IN: endomembrane system; EXPRESSED IN: 21 plant structures; EXPRESSED DURING: 12 growth stages; CONTAINS InterPro DOMAIN/s: Proteinase inhibitor I20, Pin2 (InterPro:IPR003465)	protein_coding
	At2g33760	AT2G33760.1	Pentatricopeptide repeat (PPR) superfamily protein; CONTAINS InterPro DOMAIN/s: Pentatricopeptide repeat (InterPro:IPR002885); BEST Arabidopsis thaliana protein match is: Tetratricopeptide repeat (TPR)-like superfamily protein (TAIR:AT4G21065.1)	protein_coding
	At1g47395	AT1G47395.1	unknown protein; FUNCTIONS IN: molecular_function unknown; INVOLVED IN: biological_process unknown; LOCATED IN: endomembrane system; BEST Arabidopsis thaliana protein match is: unknown protein (TAIR:AT1G47400.1)	protein_coding
	At4g15660	AT4G15660.1	Thioredoxin superfamily protein; FUNCTIONS IN: electron carrier activity, arsenate reductase (glutaredoxin) activity, protein disulfide oxidoreductase activity; INVOLVED IN: cell redox homeostasis; LOCATED IN: endomembrane system; EXPRESSED IN: 16 plant structures; EXPRESSED DURING: 10 growth stages; CONTAINS InterPro DOMAIN/s: Glutaredoxin-like, plant II (InterPro:IPR011905), Glutaredoxin (Inter…	protein_coding	(GRXS8)	(GRXS8)
	At1g08830	AT1G08830.1	Encodes a cytosolic copper/zinc superoxide dismutase CSD1 that can detoxify superoxide radicals. Its expression is affected by miR398-directed mRNA cleavage. Regulated by biotic and abiotic stress. Activation of CSD1 in the cytoplasm involves both a CCS-dependent and -independent pathway.	protein_coding	COPPER/ZINC SUPEROXIDE DISMUTASE 1 (CSD1)	COPPER/ZINC SUPEROXIDE DISMUTASE 1 (CSD1);SUPEROXIDE DISMUTASE 1 (ATSOD1);SUPEROXIDE DISMUTASE 1 (SOD1)
	At2g28190	AT2G28190.1	Encodes a chloroplastic copper/zinc superoxide dismutase CSD2 that can detoxify superoxide radicals. Its expression is affected by miR398-directed mRNA cleavage. Activation depends totally on CCS. Overexpression of a miR398-resistant form of CSD2 leads to more dramatic improvements in stress (hight light, Cu2+ and methyl viologen) tolerance than overexpression of wild-type CSD2. The mRNA is cell-…	protein_coding	COPPER/ZINC SUPEROXIDE DISMUTASE 2 (CSD2)	(ATSOD2);SUPEROXIDE DISMUTASE 2 (SOD2);COPPER/ZINC SUPEROXIDE DISMUTASE 2 (CSD2);COPPER/ZINC SUPEROXIDE DISMUTASE 2 (CZSOD2)
	At1g64360	AT1G64360.1	SAQR is a clade specific protein present in single copy in Arabidopsis.It's expression is increased during light induced oxidative stress ,drought stress and also during senescence. Promoter contains two AGL15 binding sites.	protein_coding	ENESCENCE-ASSOCIATED AND QQS-RELATED (SAQR)	ENESCENCE-ASSOCIATED AND QQS-RELATED (SAQR)
	At1g53130	AT1G53130.1	Encodes GRIM REAPER (GRI), involved in the regulation of cell death induced by extracellular ROS (reactive oxygen species). Secreted into the extracellular space.	protein_coding	GRIM REAPER (GRI)	GRIM REAPER (GRI)
	At4g27440	AT4G27440.1	light-dependent NADPH:protochlorophyllide oxidoreductase B The mRNA is cell-to-cell mobile.	protein_coding	PROTOCHLOROPHYLLIDE OXIDOREDUCTASE B (PORB)	PROTOCHLOROPHYLLIDE OXIDOREDUCTASE B (PORB)
Cu excess
upregulated genes	At2g32140	AT2G32140.1	transmembrane receptors; FUNCTIONS IN: transmembrane receptor activity; INVOLVED IN: signal transduction, defense response, innate immune response; LOCATED IN: intrinsic to membrane, chloroplast; EXPRESSED IN: 13 plant structures; EXPRESSED DURING: 8 growth stages; CONTAINS InterPro DOMAIN/s: Protein of unknown function DUF641, plant (InterPro:IPR006943), Toll-Interleukin receptor (InterPro:IPR00…	protein_coding
	At4g22610	AT4G22610.1	Bifunctional inhibitor/lipid-transfer protein/seed storage 2S albumin superfamily protein; FUNCTIONS IN: lipid binding; INVOLVED IN: lipid transport; LOCATED IN: endomembrane system; EXPRESSED IN: hypocotyl, root; CONTAINS InterPro DOMAIN/s: Bifunctional inhibitor/plant lipid transfer protein/seed storage (InterPro:IPR016140), Plant lipid transfer protein/seed storage/trypsin-alpha amylase inhibi…	protein_coding
	At4g37390	AT4G37390.1	Encodes an IAA-amido synthase that conjugates Asp and other amino acids to auxin in vitro. Lines carrying insertions in this gene are hypersensitive to auxin. May function as a negative component in auxin signaling by regulating auxin activity.	protein_coding	(BRU6)	(GH3.2);YADOKARI 1 (YDK1); (BRU6);AUXIN UPREGULATED 3 (AUR3); (GH3-2)
	At2g39400	AT2G39400.1	alpha/beta-Hydrolases superfamily protein; BEST Arabidopsis thaliana protein match is: alpha/beta-Hydrolases superfamily protein (TAIR:AT3G55180.1)	protein_coding	(MAGL6)	(MAGL6)
	At4g22690	AT4G22690.1	member of CYP706A The mRNA is cell-to-cell mobile.	protein_coding	CYTOCHROME P450, FAMILY 706, SUBFAMILY A, POLYPEPTIDE 1 (CYP706A1)	CYTOCHROME P450, FAMILY 706, SUBFAMILY A, POLYPEPTIDE 1 (CYP706A1)
	At4g37370	AT4G37370.1	member of CYP81D	protein_coding	CYTOCHROME P450, FAMILY 81, SUBFAMILY D, POLYPEPTIDE 8 (CYP81D8)	CYTOCHROME P450, FAMILY 81, SUBFAMILY D, POLYPEPTIDE 8 (CYP81D8)
	At1g61820	AT1G61820.1	beta glucosidase 46 (BGLU46); FUNCTIONS IN: cation binding, hydrolase activity, hydrolyzing O-glycosyl compounds, catalytic activity; INVOLVED IN: lignin biosynthetic process; LOCATED IN: endomembrane system; EXPRESSED IN: 12 plant structures; EXPRESSED DURING: 4 anthesis, F mature embryo stage, petal differentiation and expansion stage, E expanded cotyledon stage, D bilateral stage; CONTAINS Int…	protein_coding	BETA GLUCOSIDASE 46 (BGLU46)	BETA GLUCOSIDASE 46 (BGLU46)
	At1g67980	AT1G67980.1	Encodes S-adenosyl-L-methionine: transcaffeoyl Coenzyme A 3-O-methyltransferase.	protein_coding	CAFFEOYL-COA 3-O-METHYLTRANSFERASE (CCOAMT)	CAFFEOYL-COA 3-O-METHYLTRANSFERASE (CCOAMT)
	At3g50930	AT3G50930.1	Encodes a protein that is present in a homo-multimeric protein complex on the outer mitochondrial membrane and plays a role in cell death and amplifying salicylic acid signalling. The mRNA is cell-to-cell mobile.	protein_coding	CYTOCHROME BC1 SYNTHESIS (BCS1)	CYTOCHROME BC1 SYNTHESIS (BCS1);OUTER MITOCHONDRIAL MEMBRANE PROTEIN OF 66 KDA (OM66); (ATOM66); (ATBCS1)
	At2g30750	AT2G30750.1	putative cytochrome P450	protein_coding	CYTOCHROME P450, FAMILY 71, SUBFAMILY A, POLYPEPTIDE 12 (CYP71A12)	CYTOCHROME P450, FAMILY 71, SUBFAMILY A, POLYPEPTIDE 12 (CYP71A12)
	At3g47340	AT3G47340.1	encodes a glutamine-dependent asparagine synthetase, the predicted ASN1 peptide contains a purF-type glutamine-binding domain, and is expressed predominantly in shoot tissues, where light has a negative effect on its mRNA accumulation. Expression is induced within 3 hours of dark treatment, in senescing leaves and treatment with exogenous photosynthesis inhibitor. Induction of gene expression was…	protein_coding	GLUTAMINE-DEPENDENT ASPARAGINE SYNTHASE 1 (ASN1)	ARABIDOPSIS THALIANA GLUTAMINE-DEPENDENT ASPARAGINE SYNTHASE 1 (AT-ASN1);DARK INDUCIBLE 6 (DIN6);GLUTAMINE-DEPENDENT ASPARAGINE SYNTHASE 1 (ASN1)
	At1g02930	AT1G02930.1	Encodes glutathione transferase belonging to the phi class of GSTs. Naming convention according to Wagner et al. (2002).	protein_coding	GLUTATHIONE S-TRANSFERASE 6 (GSTF6)	GLUTATHIONE S-TRANSFERASE (ATGSTF6);GLUTATHIONE S-TRANSFERASE 1 (GST1);EARLY RESPONSIVE TO DEHYDRATION 11 (ERD11);ARABIDOPSIS THALIANA GLUATIONE S-TRANSFERASE F3 (ATGSTF3);GLUTATHIONE S-TRANSFERASE 6 (GSTF6);ARABIDOPSIS GLUTATHIONE S-TRANSFERASE 1 (ATGST1)
	At2g02930	AT2G02930.1	Encodes glutathione transferase belonging to the phi class of GSTs. Naming convention according to Wagner et al. (2002).	protein_coding	GLUTATHIONE S-TRANSFERASE F3 (GSTF3)	GLUTATHIONE S-TRANSFERASE F3 (ATGSTF3);GLUTATHIONE S-TRANSFERASE 16 (GST16);GLUTATHIONE S-TRANSFERASE F3 (GSTF3)
	At2g29450	AT2G29450.1	Encodes a member of the TAU glutathione S-transferase gene family. Gene expression is induced by exposure to auxin, pathogen and herbicides. Naming convention according to Wagner et al. (2002)	protein_coding	GLUTATHIONE S-TRANSFERASE TAU 5 (GSTU5)	GLUTATHIONE S-TRANSFERASE TAU 5 (ATGSTU5);ARABIDOPSIS THALIANA GLUTATHIONE S-TRANSFERASE TAU 1 (ATGSTU1); (AT103-1A);GLUTATHIONE S-TRANSFERASE TAU 5 (GSTU5)
	At2g29440	AT2G29440.1	Encodes glutathione transferase belonging to the tau class of GSTs. Naming convention according to Wagner et al. (2002).	protein_coding	GLUTATHIONE S-TRANSFERASE TAU 6 (GSTU6)	GLUTATHIONE S-TRANSFERASE TAU 6 (ATGSTU6);GLUTATHIONE S-TRANSFERASE 24 (GST24);GLUTATHIONE S-TRANSFERASE TAU 6 (GSTU6)
	At1g17420	AT1G17420.1	LOX3 encode a Lipoxygenase. Lipoxygenases (LOXs) catalyze the oxygenation of fatty acids (FAs).	protein_coding	LIPOXYGENASE 3 (LOX3)	ARABIDOPSIS THALIANA LIPOXYGENASE 3 (ATLOX3);LIPOXYGENASE 3 (LOX3)
	At1g69490	AT1G69490.1	Encodes a member of the NAC transcription factor gene family. It is expressed in floral primordia and upregulated by AP3 and PI. Its expression is associated with leaf senescence. The mRNA is cell-to-cell mobile.	protein_coding	NAC-LIKE, ACTIVATED BY AP3/PI (NAP)	NAC-LIKE, ACTIVATED BY AP3/PI (NAP);ARABIDOPSIS NAC DOMAIN CONTAINING PROTEIN 29 (ANAC029);NAC-LIKE, ACTIVATED BY AP3/PI (ATNAP)
	At2g40000	AT2G40000.1	ortholog of sugar beet HS1 PRO-1 2 (HSPRO2); CONTAINS InterPro DOMAIN/s: Hs1pro-1, C-terminal (InterPro:IPR009743), Hs1pro-1, N-terminal (InterPro:IPR009869); BEST Arabidopsis thaliana protein match is: Hs1pro-1 protein (TAIR:AT3G55840.1)	protein_coding	ORTHOLOG OF SUGAR BEET HS1 PRO-1 2 (HSPRO2)	ORTHOLOG OF SUGAR BEET HS1 PRO-1 2 (HSPRO2);ARABIDOPSIS ORTHOLOG OF SUGAR BEET HS1 PRO-1 2 (ATHSPRO2)
	At2g24850	AT2G24850.1	Encodes a tyrosine aminotransferase that is responsive to treatment with jasmonic acid.	protein_coding	TYROSINE AMINOTRANSFERASE 3 (TAT3)	TYROSINE AMINOTRANSFERASE 3 (TAT3);TYROSINE AMINOTRANSFERASE (TAT)
	At2g35980	AT2G35980.1	Encodes a protein whose sequence is similar to tobacco hairpin-induced gene (HIN1) and Arabidopsis non-race specific disease resistance gene (NDR1). Expression of this gene is induced by cucumber mosaic virus, spermine and during senescence. The gene product is localized to the chloroplast. The mRNA is cell-to-cell mobile.	protein_coding	YELLOW-LEAF-SPECIFIC GENE 9 (YLS9)	YELLOW-LEAF-SPECIFIC GENE 9 (YLS9);NDR1/HIN1-LIKE (NHL10);ARABIDOPSIS NDR1/HIN1-LIKE 10 (ATNHL10)
downregulated genes	At4g13580	AT4G13580.1	Disease resistance-responsive (dirigent-like protein) family protein; FUNCTIONS IN: molecular_function unknown; LOCATED IN: endomembrane system; EXPRESSED IN: root; CONTAINS InterPro DOMAIN/s: Plant disease resistance response protein (InterPro:IPR004265); BEST Arabidopsis thaliana protein match is: Disease resistance-responsive (dirigent-like protein) family protein (TAIR:AT3G24020.1)	protein_coding
	At4g15390	AT4G15390.1	HXXXD-type acyl-transferase family protein; FUNCTIONS IN: transferase activity, transferring acyl groups other than amino-acyl groups, transferase activity; INVOLVED IN: biological_process unknown; LOCATED IN: cellular_component unknown; EXPRESSED IN: hypocotyl, root; CONTAINS InterPro DOMAIN/s: Transferase (InterPro:IPR003480); BEST Arabidopsis thaliana protein match is: HXXXD-type acyl-transfer…	protein_coding
	At1g67330	AT1G67330.1	Protein of unknown function (DUF579); FUNCTIONS IN: molecular_function unknown; INVOLVED IN: biological_process unknown; LOCATED IN: endomembrane system; EXPRESSED IN: 8 plant structures; EXPRESSED DURING: LP.06 six leaves visible, LP.04 four leaves visible, LP.10 ten leaves visible, 4 leaf senescence stage; CONTAINS InterPro DOMAIN/s: Protein of unknown function DUF579 (InterPro:IPR021148), Cons…	protein_coding
	At1g04680	AT1G04680.1	Pectin lyase-like superfamily protein; FUNCTIONS IN: lyase activity, pectate lyase activity; INVOLVED IN: biological_process unknown; LOCATED IN: membrane; EXPRESSED IN: 23 plant structures; EXPRESSED DURING: 13 growth stages; CONTAINS InterPro DOMAIN/s: Pectin lyase fold/virulence factor (InterPro:IPR011050), AmbAllergen (InterPro:IPR018082), Pectate lyase/Amb allergen (InterPro:IPR002022), Pect…	protein_coding
	At4g26320	AT4G26320.1	arabinogalactan protein 13 (AGP13); BEST Arabidopsis thaliana protein match is: arabinogalactan protein 14 (TAIR:AT5G56540.1)	protein_coding	ARABINOGALACTAN PROTEIN 13 (AGP13)	ARABINOGALACTAN PROTEIN 13 (AGP13)
	At5g10430	AT5G10430.1	Encodes arabinogalactan-protein (AGP4) that is expressed in female reproductive tissues. It is involved in promoting degeneration of the persistent synergid after fertilization. In mutant ovules, the persistent synergid does not degrade resulting in polytuby.	protein_coding	ARABINOGALACTAN PROTEIN 4 (AGP4)	(JAGGER);ARABINOGALACTAN PROTEIN 4 (AGP4); (ATAGP4)
	At2g28470	AT2G28470.1	putative beta-galactosidase (BGAL8 gene)	protein_coding	BETA-GALACTOSIDASE 8 (BGAL8)	BETA-GALACTOSIDASE 8 (BGAL8)
	At3g16240	AT3G16240.1	Delta tonoplast intrinsic protein, functions as a water channel and ammonium (NH3) transporter. Highly expressed in flower, shoot, and stem. Expression shows diurnal regulation and is induced by ammonium (NH3). Protein localized to vacuolar membrane. The mRNA is cell-to-cell mobile.	protein_coding	DELTA TONOPLAST INTEGRAL PROTEIN (DELTA-TIP)	DELTA TONOPLAST INTEGRAL PROTEIN (DELTA-TIP); (TIP2;1); (DELTA-TIP1); (AQP1); (ATTIP2;1)
	At2g03090	AT2G03090.1	member of Alpha-Expansin Gene Family. Naming convention from the Expansin Working Group (Kende et al, 2004. Plant Mol Bio). Involved in the formation of nematode-induced syncytia in roots of Arabidopsis thaliana.	protein_coding	EXPANSIN A15 (EXPA15)	EXPANSIN A15 (ATEXPA15);EXPANSIN 15 (EXP15); (ATEXP15); (ATHEXP ALPHA 1.3);EXPANSIN A15 (EXPA15)
	At2g45050	AT2G45050.1	Encodes a member of the GATA factor family of zinc finger transcription factors. A positive regulator of photomorphogenesis.	protein_coding	GATA TRANSCRIPTION FACTOR 2 (GATA2)	GATA TRANSCRIPTION FACTOR 2 (GATA2)
	At4g03190	AT4G03190.1	Encodes an F box protein belonging to the TIR1 subfamily. This protein forms SCF complexes with ASK1 and CUL1 and interacts with Aux/IAA proteins in an auxin-dependent manner. It also has sequence similarity to the yeast protein GRR1, which is involved in glucose repression.	protein_coding	GRR1-LIKE PROTEIN 1 (GRH1)	GRR1-LIKE PROTEIN 1 (GRH1); (ATGRH1);A. THALIANA GERMIN-LIKE PROTEIN 1 (ATGER1);AUXIN SIGNALING F BOX PROTEIN 1 (AFB1)
	At4g19030	AT4G19030.1	an aquaporin whose expression level is reduced by ABA, NaCl, dark, and desiccation. is expressed at relatively low levels under normal conditions. Also functions in arsenite transport and tolerance.	protein_coding	NOD26-LIKE MAJOR INTRINSIC PROTEIN 1 (NLM1)	NOD26-LIKE MAJOR INTRINSIC PROTEIN 1 (NLM1);NOD26-LIKE INTRINSIC PROTEIN 1;1 (NIP1;1); (AT-NLM1);NOD26-LIKE MAJOR INTRINSIC PROTEIN 1 (ATNLM1)
	At4g35100	AT4G35100.1	a member of the plasma membrane intrinsic protein PIP. functions as aquaporin. Salt-stress-inducible MIP	protein_coding	PLASMA MEMBRANE INTRINSIC PROTEIN 3 (PIP3)	PLASMA MEMBRANE INTRINSIC PROTEIN 3 (PIP3);PLASMA MEMBRANE INTRINSIC PROTEIN 3A (PIP3A);PLASMA MEMBRANE INTRINSIC PROTEIN 2;7 (PIP2;7); (SIMIP)
	At4g17870	AT4G17870.1	Encodes a member of the PYR (pyrabactin resistance )/PYL(PYR1-like)/RCAR (regulatory components of ABA receptor) family proteins with 14 members. PYR/PYL/RCAR family proteins function as abscisic acid sensors. Mediate ABA-dependent regulation of protein phosphatase 2Cs ABI1 and ABI2.	protein_coding	PYRABACTIN RESISTANCE 1 (PYR1)	REGULATORY COMPONENT OF ABA RECEPTOR 11 (RCAR11);PYRABACTIN RESISTANCE 1 (PYR1)
	At4g22010	AT4G22010.1	SKU5 similar 4 (sks4); FUNCTIONS IN: oxidoreductase activity, copper ion binding; INVOLVED IN: oxidation reduction; LOCATED IN: membrane, plant-type cell wall; EXPRESSED IN: 22 plant structures; EXPRESSED DURING: 14 growth stages; CONTAINS InterPro DOMAIN/s: Multicopper oxidase, type 3 (InterPro:IPR011707), Cupredoxin (InterPro:IPR008972), Multicopper oxidase, type 2 (InterPro:IPR011706), Multico…	protein_coding	SKU5 SIMILAR 4 (sks4)	SKU5 SIMILAR 4 (sks4)
	At4g17770	AT4G17770.1	Encodes an enzyme putatively involved in trehalose biosynthesis. The protein has a trehalose synthase (TPS)-like domain that may or may not be active as well as a trehalose phosphatase (TPP)-like domain. Phosphorylated TPS5 extracted from Arabidopsis cells binds directly to 14-3-3 isoforms. The mRNA is cell-to-cell mobile.	protein_coding	TREHALOSE PHOSPHATASE/SYNTHASE 5 (TPS5)	TREHALOSE PHOSPHATASE/SYNTHASE 5 (ATTPS5);TREHALOSE -6-PHOSPHATASE SYNTHASE S5 (TPS5);TREHALOSE PHOSPHATASE/SYNTHASE 5 (TPS5)
	At4g39770	AT4G39770.1	Haloacid dehalogenase-like hydrolase (HAD) superfamily protein; FUNCTIONS IN: catalytic activity, trehalose-phosphatase activity; INVOLVED IN: trehalose biosynthetic process, metabolic process; LOCATED IN: cellular_component unknown; EXPRESSED IN: 10 plant structures; EXPRESSED DURING: 8 growth stages; CONTAINS InterPro DOMAIN/s: HAD-superfamily hydrolase, subfamily IIB (InterPro:IPR006379), Treh…	protein_coding	TREHALOSE-6-PHOSPHATE PHOSPHATASE H (TPPH)	TREHALOSE-6-PHOSPHATE PHOSPHATASE H (TPPH)
	At2g40320	AT2G40320.1	Encodes a member of the TBL (TRICHOME BIREFRINGENCE-LIKE) gene family containing a plant-specific DUF231 (domain of unknown function) domain. TBL gene family has 46 members, two of which (TBR/AT5G06700 and TBL3/AT5G01360) have been shown to be involved in the synthesis and deposition of secondary wall cellulose, presumably by influencing the esterification state of pectic polymers. A nomenclature…	protein_coding	TRICHOME BIREFRINGENCE-LIKE 33 (TBL33)	TRICHOME BIREFRINGENCE-LIKE 33 (TBL33)
	At2g06850	AT2G06850.1	endoxyloglucan transferase (EXGT-A1) gene	protein_coding	XYLOGLUCAN ENDOTRANSGLUCOSYLASE/HYDROLASE 4 (XTH4)	ENDOXYLOGLUCAN TRANSFERASE A1 (EXGT-A1);ENDOXYLOGLUCAN TRANSFERASE (EXT);XYLOGLUCAN ENDOTRANSGLUCOSYLASE/HYDROLASE 4 (XTH4)
Fe deficiency
upregulated genes	At3g12900	AT3G12900.1	2-oxoglutarate (2OG) and Fe(II)-dependent oxygenase superfamily protein; FUNCTIONS IN: oxidoreductase activity, acting on paired donors, with incorporation or reduction of molecular oxygen, 2-oxoglutarate as one donor, and incorporation of one atom each of oxygen into both donors, oxidoreductase activity; INVOLVED IN: biological_process unknown; LOCATED IN: cellular_component unknown; EXPRESSED I…	protein_coding
	At3g61930	AT3G61930.1	unknown protein; FUNCTIONS IN: molecular_function unknown; INVOLVED IN: N-terminal protein myristoylation; EXPRESSED IN: 11 plant structures; EXPRESSED DURING: 4 anthesis, C globular stage, petal differentiation and expansion stage	protein_coding
	At3g07720	AT3G07720.1	Galactose oxidase/kelch repeat superfamily protein; CONTAINS InterPro DOMAIN/s: Galactose oxidase/kelch, beta-propeller (InterPro:IPR011043), Kelch repeat type 1 (InterPro:IPR006652), Kelch-type beta propeller (InterPro:IPR015915); BEST Arabidopsis thaliana protein match is: nitrile specifier protein 5 (TAIR:AT5G48180.1)	protein_coding
	At3g06890	AT3G06890.1	unknown protein	protein_coding
	At3g58060	AT3G58060.1	MTP8 is a tonoplast localized member of CDF family of cation transporters. It functions as an Mn transporter.MTP8 transports manganese into root vacuoles of iron-deficient plants and thereby prevents inhibition of iron deficiency-induced ferric chelate reductase by manganese.	protein_coding	(MTP8)	(MTP8)
	At3g56980	AT3G56980.1	Encodes a member of the basic helix-loop-helix transcription factor protein.	protein_coding	BASIC HELIX-LOOP-HELIX 39 (BHLH39)	(BHLH039);OBP3-RESPONSIVE GENE 3 (ORG3);BASIC HELIX-LOOP-HELIX 39 (BHLH39)
	At3g46900	AT3G46900.1	encodes a member of copper transporter family and functionally complements a high affinity copper transporter mutant in yeast	protein_coding	COPPER TRANSPORTER 2 (COPT2)	COPPER TRANSPORTER 2 (COPT2)
	At1g09560	AT1G09560.1	Encodes a plasodesmata-located protein involved in regulating primary root growth by controlling phloem-mediated allocation of resources between the primary and lateral root meristems. The mRNA is cell-to-cell mobile.	protein_coding	GERMIN-LIKE PROTEIN 5 (GLP5)	PLASMODESMAL GERMIN-LIKE PROTEIN 1 (PDGLP1);GERMIN-LIKE PROTEIN 5 (GLP5)
	At4g19680	AT4G19680.2	encodes an iron transporter whose expression is induced by iron and zinc deficiency. Gene is specifically expressed in the external cell layers of the root subapical zone.	protein_coding	IRON REGULATED TRANSPORTER 2 (IRT2)	IRON REGULATED TRANSPORTER 2 (IRT2)
	At4g19690	AT4G19690.2	The gene encodes Fe2+ transporter protein. It is a member of the Zrt/Irt-like protein (ZIP) family of transporters. AtIRT1 has broad specificity for divalent heavy metals, mediating the transport of zinc, manganese, cobalt and cadmium under Fe-deficient conditions. IRT1 is monoubiquitinated to promote endocytic trafficking. The mRNA is cell-to-cell mobile.	protein_coding	IRON-REGULATED TRANSPORTER 1 (IRT1)	IRON-REGULATED TRANSPORTER 1 (IRT1)
	At3g58810	AT3G58810.1	Member of Zinc transporter (ZAT) family. Contributes to basic cellular Zn tolerance and controls Zn partitioning, particularly under conditions of high rates of Zn influx into the root symplasm. Localizes to the vacuolar membrane.	protein_coding	METAL TOLERANCE PROTEIN A2 (MTPA2)	ARABIDOPSIS METAL TOLERANCE PROTEIN 3 (ATMTP3); (ATMTPA2);METAL TOLERANCE PROTEIN A2 (MTPA2);METAL TOLERANCE PROTEIN 3 (MTP3)
	At1g56160	AT1G56160.1	Encodes a member of the R2R3 transcription factor gene family that is involved in mediating induced systemic resistance. Genetic analysis of loss of function mutants and overexpressor lines indicates MYB72 is necessary but not sufficient for ISR.Interacts in vivo with EIL3.	protein_coding	MYB DOMAIN PROTEIN 72 (MYB72)	MYB DOMAIN PROTEIN 72 (MYB72);ARABIDOPSIS THALIANA MYB DOMAIN PROTEIN 72 (ATMYB72)
	At3g50740	AT3G50740.1	UGT72E1 is an UDPG:coniferyl alcohol glucosyltransferase which specifically glucosylates sinapyl- and coniferyl aldehydes. The enzyme is thought to be involved in lignin metabolism.	protein_coding	UDP-GLUCOSYL TRANSFERASE 72E1 (UGT72E1)	UDP-GLUCOSYL TRANSFERASE 72E1 (UGT72E1)
downregulated genes	At2g36885	AT2G36885.1	unknown protein; FUNCTIONS IN: molecular_function unknown; LOCATED IN: chloroplast; EXPRESSED IN: 22 plant structures; EXPRESSED DURING: 13 growth stages	protein_coding
	At5g64100	AT5G64100.1	Peroxidase superfamily protein; FUNCTIONS IN: peroxidase activity, heme binding; INVOLVED IN: oxidation reduction, response to oxidative stress; LOCATED IN: cell wall; EXPRESSED IN: hypocotyl, root, callus; EXPRESSED DURING: seedling growth; CONTAINS InterPro DOMAIN/s: Haem peroxidase (InterPro:IPR010255), Plant peroxidase (InterPro:IPR000823), Peroxidases heam-ligand binding site (InterPro:IPR01…	protein_coding
	At1g68650	AT1G68650.1	Uncharacterized protein family (UPF0016); FUNCTIONS IN: molecular_function unknown; INVOLVED IN: biological_process unknown; LOCATED IN: membrane; EXPRESSED IN: 22 plant structures; EXPRESSED DURING: 13 growth stages; CONTAINS InterPro DOMAIN/s: Uncharacterised protein family UPF0016 (InterPro:IPR001727); BEST Arabidopsis thaliana protein match is: Uncharacterized protein family (UPF0016) (TAIR:A…	protein_coding
	At2g37130	AT2G37130.1	Peroxidase superfamily protein; FUNCTIONS IN: peroxidase activity, heme binding; INVOLVED IN: defense response to fungus; LOCATED IN: endomembrane system; EXPRESSED IN: 15 plant structures; EXPRESSED DURING: 7 growth stages; CONTAINS InterPro DOMAIN/s: Haem peroxidase (InterPro:IPR010255), Plant peroxidase (InterPro:IPR000823), Haem peroxidase, plant/fungal/bacterial (InterPro:IPR002016); BEST Ar…	protein_coding
	At5g59400	AT5G59400.2	FUNCTIONS IN: molecular_function unknown; INVOLVED IN: biological_process unknown; LOCATED IN: chloroplast; EXPRESSED IN: 23 plant structures; EXPRESSED DURING: 13 growth stages; BEST Arabidopsis thaliana protein match is: PGR5-like B (TAIR:AT4G11960.1)	protein_coding
	At1g58290	AT1G58290.1	Encodes a protein with glutamyl-tRNA reductase (GluTR) activity, catalyzing the NADPH-dependent reduction of Glu-tRNA(Glu) to glutamate 1-semialdehyde (GSA) with the release of free tRNA(Glu). It is involved in the early steps of chlorophyll biosynthesis.	protein_coding	(HEMA1)	(HEMA1);ARABIDOPSIS THALIANA HEMA 1 (AtHEMA1);GLUTAMYL-TRNA REDUCTASE (GLUTR)
	At4g04770	AT4G04770.1	Encodes an iron-stimulated ATPase. A member of the NAP subfamily of ABC transporters. Involved in Fe-S cluster assembly. Similar to SufB. Involved in the regulation of iron homeostasis. Able to form homodimers. Interacts with AtNAP7 inside the chloroplast.	protein_coding	ATP-BINDING CASSETTE I8 (ABCI8)	ATP-BINDING CASSETTE I8 (ABCI8);ATP BINDING CASSETTE PROTEIN 1 (ABC1);LONG AFTER FR (LAF6);ATP BINDING CASSETTE PROTEIN 1 (ATABC1);ARABIDOPSIS THALIANA NUCLEOSOME ASSEMBLY PROTEIN 1 (ATNAP1)
	At4g25100	AT4G25100.1	Fe-superoxide dismutase	protein_coding	FE SUPEROXIDE DISMUTASE 1 (FSD1)	FE SUPEROXIDE DISMUTASE 1 (FSD1)
	At5g01600	AT5G01600.1	Encodes a ferretin protein that is targeted to the chloroplast. Member of a Ferritin gene family. Gene expression is induced in response to iron overload and by nitric oxide. Expression of the gene is downregulated in the presence of paraquat, an inducer of photoxidative stress.	protein_coding	FERRETIN 1 (FER1)	ARABIDOPSIS THALIANA FERRETIN 1 (ATFER1);FERRETIN 1 (FER1)
	At2g40300	AT2G40300.1	Encodes FERRITIN 4, AtFER4. Ferritins are a class of 24-mer multi-meric proteins found in all kingdoms of life. Function as the main iron store in mammals. Evidence suggests that Arabidopsis ferritins are essential to protect cells against oxidative damage, but they do not constitute the major iron pool. Localize to mitochondria. Knock out mutants are not sensitive to abiotic stress.	protein_coding	FERRITIN 4 (FER4)	FERRITIN 4 (ATFER4);FERRITIN 4 (FER4)
	At3g09220	AT3G09220.1	putative laccase, a member of laccase family of genes (17 members in Arabidopsis).	protein_coding	LACCASE 7 (LAC7)	LACCASE 7 (LAC7)
	At1g31330	AT1G31330.1	Encodes subunit F of photosystem I.	protein_coding	PHOTOSYSTEM I SUBUNIT F (PSAF)	PHOTOSYSTEM I SUBUNIT F (PSAF)
	At4g08390	AT4G08390.1	Encodes a chloroplastic stromal ascorbate peroxidase sAPX. Ascorbate peroxidases are enzymes that scavenge hydrogen peroxide in plant cells. Eight types of APX have been described for Arabidopsis: three cytosolic (APX1, APX2, APX6), two chloroplastic types (stromal sAPX, thylakoid tAPX), and three microsomal (APX3, APX4, APX5) isoforms. The mRNA is cell-to-cell mobile.	protein_coding	STROMAL ASCORBATE PEROXIDASE (SAPX)	STROMAL ASCORBATE PEROXIDASE (SAPX)
K deficiency
upregulated genes	At1g79240	AT1G79240.1	tRNA-Arg (anticodon: CCG)	pre_trna
	At4g37030	AT4G37030.1	unknown protein; FUNCTIONS IN: molecular_function unknown; INVOLVED IN: biological_process unknown; LOCATED IN: endomembrane system; BEST Arabidopsis thaliana protein match is: unknown protein (TAIR:AT4G12680.1)	protein_coding
	At4g18950	AT4G18950.1	Integrin-linked protein kinase family; FUNCTIONS IN: protein serine/threonine/tyrosine kinase activity, kinase activity; INVOLVED IN: regulation of signal transduction, protein amino acid phosphorylation; LOCATED IN: nucleus, cytoplasm; EXPRESSED IN: 25 plant structures; EXPRESSED DURING: 14 growth stages; CONTAINS InterPro DOMAIN/s: Protein kinase, catalytic domain (InterPro:IPR000719), Integrin…	protein_coding
	At1g36640	AT1G36640.1	unknown protein; FUNCTIONS IN: molecular_function unknown; INVOLVED IN: biological_process unknown; LOCATED IN: endomembrane system; EXPRESSED IN: sperm cell, root; BEST Arabidopsis thaliana protein match is: unknown protein (TAIR:AT1G36622.1)	protein_coding
	At5g42050	AT5G42050.1	DCD (Development and Cell Death) domain protein; CONTAINS InterPro DOMAIN/s: Development/cell death domain (InterPro:IPR013989), Kelch related (InterPro:IPR013089); BEST Arabidopsis thaliana protein match is: DCD (Development and Cell Death) domain protein (TAIR:AT3G27090.1)	protein_coding
	At1g56380	AT1G56380.2	Mitochondrial transcription termination factor family protein; FUNCTIONS IN: molecular_function unknown; INVOLVED IN: biological_process unknown; LOCATED IN: cellular_component unknown; EXPRESSED IN: sperm cell; CONTAINS InterPro DOMAIN/s: Mitochodrial transcription termination factor-related (InterPro:IPR003690); BEST Arabidopsis thaliana protein match is: Mitochondrial transcription termination…	protein_coding
	At5g38960	AT5G38960.1	RmlC-like cupins superfamily protein; FUNCTIONS IN: manganese ion binding, nutrient reservoir activity; INVOLVED IN: biological_process unknown; LOCATED IN: endomembrane system, apoplast; EXPRESSED IN: leaf whorl, leaf; EXPRESSED DURING: LP.06 six leaves visible; CONTAINS InterPro DOMAIN/s: Cupin, RmlC-type (InterPro:IPR011051), Cupin 1 (InterPro:IPR006045), RmlC-like jelly roll fold (InterPro:IP…	protein_coding
	At5g37970	AT5G37970.1	S-adenosyl-L-methionine-dependent methyltransferases superfamily protein; FUNCTIONS IN: S-adenosylmethionine-dependent methyltransferase activity, methyltransferase activity; INVOLVED IN: biological_process unknown; EXPRESSED IN: 6 plant structures; EXPRESSED DURING: M germinated pollen stage, 4 anthesis, petal differentiation and expansion stage; CONTAINS InterPro DOMAIN/s: SAM dependent carboxy…	protein_coding
	At3g10980	AT3G10980.1	PLAC8 family protein; FUNCTIONS IN: molecular_function unknown; INVOLVED IN: biological_process unknown; LOCATED IN: plasma membrane; EXPRESSED IN: male gametophyte, cultured cell; EXPRESSED DURING: M germinated pollen stage; CONTAINS InterPro DOMAIN/s: Protein of unknown function Cys-rich (InterPro:IPR006461), Protein of unknown function DUF2985 (InterPro:IPR021369); BEST Arabidopsis thaliana pr…	protein_coding
	At4g20800	AT4G20800.1	FAD-binding Berberine family protein; FUNCTIONS IN: oxidoreductase activity, FAD binding, catalytic activity; LOCATED IN: endomembrane system; EXPRESSED IN: embryo, synergid; EXPRESSED DURING: C globular stage; CONTAINS InterPro DOMAIN/s: FAD-binding, type 2 (InterPro:IPR016166), Berberine/berberine-like (InterPro:IPR012951), FAD linked oxidase, N-terminal (InterPro:IPR006094); BEST Arabidopsis t…	protein_coding	(ATBBE17)	(ATBBE17)
	At1g26390	AT1G26390.1	FAD-binding Berberine family protein; FUNCTIONS IN: electron carrier activity, oxidoreductase activity, FAD binding, catalytic activity; LOCATED IN: endomembrane system; EXPRESSED IN: 10 plant structures; EXPRESSED DURING: LP.06 six leaves visible, LP.04 four leaves visible, 4 anthesis, LP.02 two leaves visible, petal differentiation and expansion stage; CONTAINS InterPro DOMAIN/s: FAD-binding, t…	protein_coding	(ATBBE4)	(ATBBE4)
	At1g26400	AT1G26400.1	FAD-binding Berberine family protein; FUNCTIONS IN: electron carrier activity, oxidoreductase activity, FAD binding, catalytic activity; LOCATED IN: endomembrane system; CONTAINS InterPro DOMAIN/s: FAD-binding, type 2 (InterPro:IPR016166), Berberine/berberine-like (InterPro:IPR012951), FAD linked oxidase, N-terminal (InterPro:IPR006094); BEST Arabidopsis thaliana protein match is: FAD-binding Ber…	protein_coding	(ATBBE5)	(ATBBE5)
	At1g26420	AT1G26420.1	FAD-binding Berberine family protein; FUNCTIONS IN: electron carrier activity, oxidoreductase activity, FAD binding, catalytic activity; LOCATED IN: endomembrane system; EXPRESSED IN: stem, stamen; EXPRESSED DURING: 4 anthesis; CONTAINS InterPro DOMAIN/s: FAD-binding, type 2 (InterPro:IPR016166), Berberine/berberine-like (InterPro:IPR012951), FAD linked oxidase, N-terminal (InterPro:IPR006094); B…	protein_coding	(ATBBE7)	(ATBBE7)
	At3g01420	AT3G01420.1	Encodes an alpha-dioxygenase involved in protection against oxidative stress and cell death. Induced in response to Salicylic acid and oxidative stress. Independent of NPR1 in induction by salicylic acid. The mRNA is cell-to-cell mobile.	protein_coding	(DOX1)	PLANT ALPHA DIOXYGENASE 1 (PADOX-1);ALPHA-DIOXYGENASE 1 (ALPHA-DOX1); (DOX1); (DIOX1)
	At1g11610	AT1G11610.2	putative cytochrome P450	protein_coding	CYTOCHROME P450, FAMILY 71, SUBFAMILY A, POLYPEPTIDE 18 (CYP71A18)	CYTOCHROME P450, FAMILY 71, SUBFAMILY A, POLYPEPTIDE 18 (CYP71A18)
	At3g48320	AT3G48320.1	putative cytochrome P450	protein_coding	CYTOCHROME P450, FAMILY 71, SUBFAMILY A, POLYPEPTIDE 21 (CYP71A21)	CYTOCHROME P450, FAMILY 71, SUBFAMILY A, POLYPEPTIDE 21 (CYP71A21)
	At5g57220	AT5G57220.1	member of CYP81F, involved in glucosinolate metabolism. Mutants had impaired resistance to fungi. The mRNA is cell-to-cell mobile.	protein_coding	CYTOCHROME P450, FAMILY 81, SUBFAMILY F, POLYPEPTIDE 2 (CYP81F2)	CYTOCHROME P450, FAMILY 81, SUBFAMILY F, POLYPEPTIDE 2 (CYP81F2)
	At3g47730	AT3G47730.1	member of ATH subfamily	protein_coding	ATP-BINDING CASSETTE A2 (ABCA2)	A. THALIANA ABC2 HOMOLOG 1 (ATATH1);ABC2 HOMOLOG 1 (ATH1);ATP-BINDING CASSETTE A2 (ABCA2)
	At3g51860	AT3G51860.1	cation exchanger 3 (CAX3); CONTAINS InterPro DOMAIN/s: Sodium/calcium exchanger membrane region (InterPro:IPR004837), Calcium/proton exchanger superfamily (InterPro:IPR004798), Calcium/proton exchanger (InterPro:IPR004713); BEST Arabidopsis thaliana protein match is: cation exchanger 1 (TAIR:AT2G38170.1)	protein_coding	CATION EXCHANGER 3 (CAX3)	(ATCAX3); (CAX1-LIKE); (ATHCX1);CATION EXCHANGER 3 (CAX3)
	At4g05200	AT4G05200.1	Encodes a cysteine-rich receptor-like protein kinase.	protein_coding	CYSTEINE-RICH RLK (RECEPTOR-LIKE PROTEIN KINASE) 25 (CRK25)	CYSTEINE-RICH RLK (RECEPTOR-LIKE PROTEIN KINASE) 25 (CRK25)
	At2g30750	AT2G30750.1	putative cytochrome P450	protein_coding	CYTOCHROME P450, FAMILY 71, SUBFAMILY A, POLYPEPTIDE 12 (CYP71A12)	CYTOCHROME P450, FAMILY 71, SUBFAMILY A, POLYPEPTIDE 12 (CYP71A12)
	At2g30770	AT2G30770.1	putative cytochrome P450	protein_coding	CYTOCHROME P450, FAMILY 71, SUBFAMILY A, POLYPEPTIDE 13 (CYP71A13)	CYTOCHROME P450, FAMILY 71, SUBFAMILY A, POLYPEPTIDE 13 (CYP71A13)
	At3g14990	AT3G14990.1	Encodes a homolog of animal DJ-1 superfamily protein. In the A. thaliana genome, three genes encoding close homologs of human DJ-1 were identified AT3G14990 (DJ1A), AT1G53280 (DJ1B) and AT4G34020 (DJ1C). Among the three homologs, DJ1C is essential for chloroplast development and viability. It exhibits glyoxalase activity towards glyoxal and methylglyoxal. The mRNA is cell-to-cell mobile.	protein_coding	DJ-1 HOMOLOG A (DJ1A)	DJ-1 HOMOLOG A (DJ1A);DJ-1 HOMOLOG A (AtDJ1A); (DJ-1A)
	At4g14630	AT4G14630.1	germin-like protein with N-terminal signal sequence that may target it to the vacuole, plasma membrane and/or outside the cell. The mRNA is cell-to-cell mobile.	protein_coding	GERMIN-LIKE PROTEIN 9 (GLP9)	GERMIN-LIKE PROTEIN 9 (GLP9)
	At1g02920	AT1G02920.1	Encodes glutathione transferase belonging to the phi class of GSTs. Naming convention according to Wagner et al. (2002).	protein_coding	GLUTATHIONE S-TRANSFERASE 7 (GSTF7)	(ATGSTF7);GLUTATHIONE S-TRANSFERASE 11 (GST11); (ATGSTF8);GLUTATHIONE S-TRANSFERASE 7 (GSTF7);ARABIDOPSIS GLUTATHIONE S-TRANSFERASE 11 (ATGST11)
	At1g74590	AT1G74590.1	Encodes glutathione transferase belonging to the tau class of GSTs. Naming convention according to Wagner et al. (2002).	protein_coding	GLUTATHIONE S-TRANSFERASE TAU 10 (GSTU10)	GLUTATHIONE S-TRANSFERASE TAU 10 (GSTU10);GLUTATHIONE S-TRANSFERASE TAU 10 (ATGSTU10)
	At4g13420	AT4G13420.1	Encodes a protein of the KUP/HAK/KT potassium channel class that is upregulated in the roots by K levels.	protein_coding	HIGH AFFINITY K+ TRANSPORTER 5 (HAK5)	HIGH AFFINITY K+ TRANSPORTER 5 (HAK5);ARABIDOPSIS THALIANA HIGH AFFINITY K+ TRANSPORTER 5 (ATHAK5)
	At3g01290	AT3G01290.1	SPFH/Band 7/PHB domain-containing membrane-associated protein family; INVOLVED IN: N-terminal protein myristoylation; LOCATED IN: mitochondrion, plasma membrane, vacuole, membrane; EXPRESSED IN: 21 plant structures; EXPRESSED DURING: 9 growth stages; CONTAINS InterPro DOMAIN/s: Band 7 protein (InterPro:IPR001107); BEST Arabidopsis thaliana protein match is: SPFH/Band 7/PHB domain-containing membr…	protein_coding	HYPERSENSITIVE INDUCED REACTION 2 (HIR2)	HYPERSENSITIVE INDUCED REACTION 2 (HIR2); (AtHIR2)
	At2g46750	AT2G46750.1	Encodes a homolog of rat L-gulono-1,4-lactone (L-GulL) oxidase that is involved in the biosynthesis of L-ascorbic acid.	protein_coding	L -GULONO-1,4-LACTONE ( L -GULL) OXIDASE 2 (GULLO2)	L -GULONO-1,4-LACTONE ( L -GULL) OXIDASE 2 (GULLO2); (ATGULLO2)
	At2g46760	AT2G46760.1	D-arabinono-1,4-lactone oxidase family protein; FUNCTIONS IN: oxidoreductase activity, D-arabinono-1,4-lactone oxidase activity, FAD binding, catalytic activity; INVOLVED IN: oxidation reduction; LOCATED IN: membrane; EXPRESSED IN: inflorescence meristem, sperm cell, hypocotyl, flower; EXPRESSED DURING: petal differentiation and expansion stage; CONTAINS InterPro DOMAIN/s: D-arabinono-1,4-lactone…	protein_coding	L -GULONO-1,4-LACTONE ( L -GULL) OXIDASE 6 (GULLO6)	L -GULONO-1,4-LACTONE ( L -GULL) OXIDASE 6 (GULLO6); (ATGULLO6)
	At3g50970	AT3G50970.1	Belongs to the dehydrin protein family, which contains highly conserved stretches of 7-17 residues that are repetitively scattered in their sequences, the K-, S-, Y- and lysine rich segments. LTI29 and LTI30 double overexpressors confer freeze tolerance. Located in membranes. mRNA upregulated by water deprivation and abscisic acid. The mRNA is cell-to-cell mobile.	protein_coding	LOW TEMPERATURE-INDUCED 30 (LTI30)	(XERO2);LOW TEMPERATURE-INDUCED 30 (LTI30)
	At1g61560	AT1G61560.1	A member of a large family of seven-transmembrane domain proteins specific to plants, homologs of the barley mildew resistance locus o (MLO) protein. The Arabidopsis genome contains 15 genes encoding MLO proteins, with localization in plasma membrane. Phylogenetic analysis revealed four clades of closely-related AtMLO genes. ATMLO6 belongs to the clade IV, with AtMLO2, AtMLO3 and AtMLO12. The gen…	protein_coding	MILDEW RESISTANCE LOCUS O 6 (MLO6)	MILDEW RESISTANCE LOCUS O 6 (MLO6);MILDEW RESISTANCE LOCUS O 6 (ATMLO6)
	At3g12700	AT3G12700.1	Encodes an aspartic protease has an important regulatory function in chloroplasts that not only influences photosynthetic carbon metabolism but also plastid and nuclear gene expression.	protein_coding	NANA (NANA)	NANA (NANA)
	At5g06320	AT5G06320.1	encodes a protein whose sequence is similar to tobacco hairpin-induced gene (HIN1) and Arabidopsis non-race specific disease resistance gene (NDR1). Expression of this gene is induced by cucumber mosaic virus, spermine and Pseudomonas syringae pv. tomato DC3000. The gene product is localized to the plasma membrane.	protein_coding	NDR1/HIN1-LIKE 3 (NHL3)	NDR1/HIN1-LIKE 3 (NHL3)
	At2g30500	AT2G30500.1	Kinase interacting (KIP1-like) family protein; CONTAINS InterPro DOMAIN/s: KIP1-like (InterPro:IPR011684); BEST Arabidopsis thaliana protein match is: Kinase interacting (KIP1-like) family protein (TAIR:AT5G58320.2)	protein_coding	NETWORKED 4B (NET4B)	NETWORKED 4B (NET4B)
	At2g41480	AT2G41480.1	Encodes a cationic cell-wall-bound peroxidase homolog that is involved in the lignification of cell walls.	protein_coding	PEROXIDASE 25 (PRX25)	PEROXIDASE 25 (PRX25); (ATPRX25)
	At5g64120	AT5G64120.1	Encodes a cell wall bound peroxidase that is induced by hypo-osmolarity and is involved in the lignification of cell walls.	protein_coding	PEROXIDASE 71 (PRX71)	PEROXIDASE 71 (PRX71); (ATPRX71)
	At2g26560	AT2G26560.1	Encodes a lipid acyl hydrolase with wide substrate specificity that accumulates upon infection by fungal and bacterial pathogens. Protein is localized in the cytoplasm in healthy leaves, and in membranes in infected cells. Plays a role in cell death and differentially affects the accumulation of oxylipins. Contributes to resistance to virus.	protein_coding	PHOSPHOLIPASE A 2A (PLA2A)	PATATIN-LIKE PROTEIN 2 (PLP2); (PLAII ALPHA);PHOSPHOLIPASE A 2A (PLA2A);PHOSPHOLIPASE A 2A (PLA IIA);PHOSPHOLIPASE A 2A (PLP2)
	At1g14870	AT1G14870.1	PCR2 encodes a membrane protein involved in zinc transport and detoxification.	protein_coding	PLANT CADMIUM RESISTANCE 2 (PCR2)	(AtPCR2);PLANT CADMIUM RESISTANCE 2 (PCR2)
	At5g06860	AT5G06860.1	Encodes a polygalacturonase inhibiting protein involved in defense response. PGIPs inhibit the function of cell wall pectin degrading enzymes such as those produced by fungal pathogens. PGIP1 is induced by fungal infection. Suppressed in the proton sensitive stop1-mutant, but the transcription level was recovered by transformation of STOP2. Knockout mutant showed severe damage in the root tip in …	protein_coding	POLYGALACTURONASE INHIBITING PROTEIN 1 (PGIP1)	POLYGALACTURONASE INHIBITING PROTEIN 1 (PGIP1);POLYGALACTURONASE INHIBITING PROTEIN 1 (ATPGIP1)
	At5g06870	AT5G06870.1	Encodes a polygalacturonase inhibiting protein involved in plant defense response. PGIPs inhibit the activity of pectin degrading enzymes such as those produced by fungal pathogens. PGIP2 is induced by fungal infection and methyl jasmonate.Suppressed in the proton sensitive stop1-mutant, but the transcription level was recovered by transformation of STOP2. Knockout mutant showed severe damage in …	protein_coding	POLYGALACTURONASE INHIBITING PROTEIN 2 (PGIP2)	POLYGALACTURONASE INHIBITING PROTEIN 2 (PGIP2);ARABIDOPSIS POLYGALACTURONASE INHIBITING PROTEIN 2 (ATPGIP2)
	At3g62270	AT3G62270.1	BOR2 is involved in efficient borate crosslinking of rhamnogalacturonan II in cell walls under boron limitation.	protein_coding	REQUIRES HIGH BORON 2 (BOR2)	REQUIRES HIGH BORON 2 (BOR2)
	At5g19600	AT5G19600.1	Encodes sulfate transporter Sultr3;5.	protein_coding	SULFATE TRANSPORTER 3;5 (SULTR3;5)	SULFATE TRANSPORTER 3;5 (SULTR3;5)
	At2g30440	AT2G30440.1	Encodes a thylakoidal processing peptidase that removes signal sequences from proteins synthesized in the cytoplasm and transported into the thylakoid lumen. The mRNA is cell-to-cell mobile.	protein_coding	THYLAKOID PROCESSING PEPTIDE (TPP)	THYLAKOID PROCESSING PEPTIDE (TPP);PLASTIDIC TYPE I SIGNAL PEPTIDASE 2B (PLSP2B)
	At4g22070	AT4G22070.1	member of WRKY Transcription Factor; Group II-b	protein_coding	WRKY DNA-BINDING PROTEIN 31 (WRKY31)	WRKY DNA-BINDING PROTEIN 31 (WRKY31); (AtWRKY31)
downregulated genes	At4g11290	AT4G11290.1	Peroxidase superfamily protein; FUNCTIONS IN: peroxidase activity, heme binding; INVOLVED IN: response to oxidative stress, oxidation reduction; LOCATED IN: endomembrane system; EXPRESSED IN: 11 plant structures; EXPRESSED DURING: 7 growth stages; CONTAINS InterPro DOMAIN/s: Haem peroxidase (InterPro:IPR010255), Plant peroxidase (InterPro:IPR000823), Peroxidases heam-ligand binding site (InterPro…	protein_coding
	At5g19890	AT5G19890.1	Peroxidase superfamily protein; FUNCTIONS IN: peroxidase activity, heme binding; INVOLVED IN: oxidation reduction, response to oxidative stress; LOCATED IN: nucleus, cytoplasm; EXPRESSED IN: 17 plant structures; EXPRESSED DURING: 10 growth stages; CONTAINS InterPro DOMAIN/s: Haem peroxidase (InterPro:IPR010255), Plant peroxidase (InterPro:IPR000823), Peroxidases heam-ligand binding site (InterPro…	protein_coding
	At2g45180	AT2G45180.1	Bifunctional inhibitor/lipid-transfer protein/seed storage 2S albumin superfamily protein; FUNCTIONS IN: lipid binding; INVOLVED IN: lipid transport; LOCATED IN: chloroplast thylakoid membrane; EXPRESSED IN: 22 plant structures; EXPRESSED DURING: 13 growth stages; CONTAINS InterPro DOMAIN/s: Bifunctional inhibitor/plant lipid transfer protein/seed storage (InterPro:IPR016140), Plant lipid transfe…	protein_coding
	At3g01190	AT3G01190.1	Peroxidase superfamily protein; FUNCTIONS IN: peroxidase activity, heme binding; INVOLVED IN: response to oxidative stress, oxidation reduction; LOCATED IN: endomembrane system; EXPRESSED IN: hypocotyl, root; CONTAINS InterPro DOMAIN/s: Haem peroxidase (InterPro:IPR010255), Plant peroxidase (InterPro:IPR000823), Peroxidases heam-ligand binding site (InterPro:IPR019793), Haem peroxidase, plant/fun…	protein_coding
	At4g33720	AT4G33720.1	CAP (Cysteine-rich secretory proteins, Antigen 5, and Pathogenesis-related 1 protein) superfamily protein; FUNCTIONS IN: molecular_function unknown; INVOLVED IN: biological_process unknown; LOCATED IN: endomembrane system, extracellular region; EXPRESSED IN: root; CONTAINS InterPro DOMAIN/s: Allergen V5/Tpx-1 related, conserved site (InterPro:IPR018244), Allergen V5/Tpx-1 related (InterPro:IPR001…	protein_coding	(ATCAPE3)	(ATCAPE3)
	At4g26320	AT4G26320.1	arabinogalactan protein 13 (AGP13); BEST Arabidopsis thaliana protein match is: arabinogalactan protein 14 (TAIR:AT5G56540.1)	protein_coding	ARABINOGALACTAN PROTEIN 13 (AGP13)	ARABINOGALACTAN PROTEIN 13 (AGP13)
	At1g03870	AT1G03870.1	fasciclin-like arabinogalactan-protein 9 (Fla9)	protein_coding	FASCICLIN-LIKE ARABINOOGALACTAN 9 (FLA9)	FASCICLIN-LIKE ARABINOOGALACTAN 9 (FLA9)
	At5g40780	AT5G40780.1	Encodes LHT1 (lysine histidine transporter), a high-affinity transporter for cellular amino acid uptake in both root epidermis and leaf mesophyll.	protein_coding	LYSINE HISTIDINE TRANSPORTER 1 (LHT1)	(LHT1);LYSINE HISTIDINE TRANSPORTER 1 (LHT1)
	At5g60780	AT5G60780.1	member of High affinity nitrate transporter family	protein_coding	NITRATE TRANSPORTER 2.3 (NRT2.3)	ARABIDOPSIS THALIANA NITRATE TRANSPORTER 2.3 (ATNRT2.3);NITRATE TRANSPORTER 2.3 (NRT2.3)
	At1g08090	AT1G08090.1	High-affinity nitrate transporter. Up-regulated by nitrate. Functions as a repressor of lateral root initiation independently of nitrate uptake.	protein_coding	NITRATE TRANSPORTER 2:1 (NRT2:1)	LATERAL ROOT INITIATION 1 (LIN1);NITRATE TRANSPORTER 2.1 (ATNRT2.1); (ACH1); (NRT2;1AT);NITRATE TRANSPORTER 2 (NRT2);NITRATE TRANSPORTER 2.1 (NRT2.1);NITRATE TRANSPORTER 2:1 (NRT2:1);NITRATE TRANSPORTER 2:1 (ATNRT2:1)
	At5g59090	AT5G59090.1	subtilase 4.12 (SBT4.12); FUNCTIONS IN: identical protein binding, serine-type endopeptidase activity; INVOLVED IN: proteolysis, negative regulation of catalytic activity; LOCATED IN: apoplast, nucleus, cytoplasm; EXPRESSED IN: 6 plant structures; CONTAINS InterPro DOMAIN/s: Protease-associated PA (InterPro:IPR003137), Peptidase S8/S53, subtilisin/kexin/sedolisin (InterPro:IPR000209), Peptidase S…	protein_coding	SUBTILASE 4.12 (SBT4.12)	SUBTILASE 4.12 (SBT4.12);SUBTILASE 4.12 (ATSBT4.12)
Mg deficiency
upregulated genes	At3g46230	AT1G59860.1	HSP20-like chaperones superfamily protein; CONTAINS InterPro DOMAIN/s: Heat shock protein Hsp20 (InterPro:IPR002068), HSP20-like chaperone (InterPro:IPR008978); BEST Arabidopsis thaliana protein match is: HSP20-like chaperones superfamily protein (TAIR:AT1G07400.1)	protein_coding
	At5g55150	AT5G10580.1	Protein of unknown function, DUF599; FUNCTIONS IN: molecular_function unknown; INVOLVED IN: biological_process unknown; LOCATED IN: endomembrane system; EXPRESSED IN: hypocotyl, root, flower; EXPRESSED DURING: petal differentiation and expansion stage; CONTAINS InterPro DOMAIN/s: Protein of unknown function DUF599 (InterPro:IPR006747); BEST Arabidopsis thaliana protein match is: Protein of unknow…	protein_coding
	At3g54530	AT4G27654.1	unknown protein; FUNCTIONS IN: molecular_function unknown; INVOLVED IN: biological_process unknown; LOCATED IN: endomembrane system; EXPRESSED IN: 17 plant structures; EXPRESSED DURING: 9 growth stages	protein_coding
	At4g25490	AT5G51440.1	HSP20-like chaperones superfamily protein; CONTAINS InterPro DOMAIN/s: Heat shock protein Hsp20 (InterPro:IPR002068), HSP20-like chaperone (InterPro:IPR008978); BEST Arabidopsis thaliana protein match is: mitochondrion-localized small heat shock protein 23.6 (TAIR:AT4G25200.1)	protein_coding
	At5g59820	AT4G12735.1	unknown protein; FUNCTIONS IN: molecular_function unknown; INVOLVED IN: biological_process unknown; LOCATED IN: plasma membrane; EXPRESSED IN: rosette leaf, cultured cell; BEST Arabidopsis thaliana protein match is: unknown protein (TAIR:AT4G12731.1)	protein_coding
	At4g24570	AT4G08555.1	unknown protein; FUNCTIONS IN: molecular_function unknown; INVOLVED IN: biological_process unknown; LOCATED IN: cellular_component unknown; EXPRESSED IN: cultured cell	protein_coding
	At4g34410	AT1G54050.1	HSP20-like chaperones superfamily protein; CONTAINS InterPro DOMAIN/s: Heat shock protein Hsp20 (InterPro:IPR002068), HSP20-like chaperone (InterPro:IPR008978); BEST Arabidopsis thaliana protein match is: heat shock protein 17.6A (TAIR:AT5G12030.1)	protein_coding
	At3g44260	AT4G37220.1	Cold acclimation protein WCOR413 family; CONTAINS InterPro DOMAIN/s: Cold acclimation WCOR413 (InterPro:IPR008892); BEST Arabidopsis thaliana protein match is: cold-regulated 413-plasma membrane 2 (TAIR:AT3G50830.1)	protein_coding
	At1g18300	AT5G24640.1	unknown protein; BEST Arabidopsis thaliana protein match is: unknown protein (TAIR:AT2G41730.1)	protein_coding
	At2g03760	AT2G29500.1	HSP20-like chaperones superfamily protein; CONTAINS InterPro DOMAIN/s: Heat shock protein Hsp20 (InterPro:IPR002068), HSP20-like chaperone (InterPro:IPR008978); BEST Arabidopsis thaliana protein match is: HSP20-like chaperones superfamily protein (TAIR:AT1G07400.1)	protein_coding
	At1g19210	AT5G55150.1	Protein of unknown function (DUF295); CONTAINS InterPro DOMAIN/s: Protein of unknown function DUF295 (InterPro:IPR005174); BEST Arabidopsis thaliana protein match is: F-box family protein with a domain of unknown function (DUF295) (TAIR:AT2G26160.1)	protein_coding
	At4g25470	AT3G54530.1	unknown protein; BEST Arabidopsis thaliana protein match is: unknown protein (TAIR:AT3G54520.1)	protein_coding
	At4g01360	AT4G37370.1	member of CYP81D	protein_coding	CYTOCHROME P450, FAMILY 81, SUBFAMILY D, POLYPEPTIDE 8 (CYP81D8)	CYTOCHROME P450, FAMILY 81, SUBFAMILY D, POLYPEPTIDE 8 (CYP81D8)
	At5g43450	AT4G25490.1	Transcriptional activator that binds to the DRE/CRT regulatory element and induces COR (cold-regulated) gene expression increasing plant freezing tolerance. It encodes a member of the DREB subfamily A-1 of ERF/AP2 transcription factor family (CBF1). The protein contains one AP2 domain. There are six members in this subfamily, including CBF1, CBF2, and CBF3. This gene is involved in response to lo…	protein_coding	C-REPEAT/DRE BINDING FACTOR 1 (CBF1)	(ATCBF1);C-REPEAT/DRE BINDING FACTOR 1 (CBF1);DRE BINDING PROTEIN 1B (DREB1B)
	At1g35140	AT5G07550.1	member of Oleosin-like protein family	protein_coding	GLYCINE-RICH PROTEIN 19 (GRP19)	GLYCINE-RICH PROTEIN 19 (GRP19); (ATGRP19)
	At3g22370	AT1G74310.1	Encodes ClpB1, which belongs to the Casein lytic proteinase/heat shock protein 100 (Clp/Hsp100) family. Involved in refolding of proteins which form aggregates under heat stress. Also known as AtHsp101. AtHsp101 is a cytosolic heat shock protein required for acclimation to high temperature.	protein_coding	HEAT SHOCK PROTEIN 101 (HSP101)	(HOT1);HEAT SHOCK PROTEIN 101 (ATHSP101);HEAT SHOCK PROTEIN 101 (HSP101)
	At1g76650	AT3G46230.1	member of the class I small heat-shock protein (sHSP) family, which accounts for the majority of sHSPs in maturing seeds	protein_coding	HEAT SHOCK PROTEIN 17.4 (HSP17.4)	ARABIDOPSIS THALIANA HEAT SHOCK PROTEIN 17.4 (ATHSP17.4);HEAT SHOCK PROTEIN 17.4 (HSP17.4)
	At5g52050	AT2G26150.1	member of Heat Stress Transcription Factor (Hsf) family. Involved in response to misfolded protein accumulation in the cytosol. Regulated by alternative splicing and non-sense-mediated decay.	protein_coding	HEAT SHOCK TRANSCRIPTION FACTOR A2 (HSFA2)	HEAT SHOCK TRANSCRIPTION FACTOR A2 (HSFA2);HEAT SHOCK TRANSCRIPTION FACTOR A2 (ATHSFA2)
	At2g46400	AT5G59820.1	Encodes a zinc finger protein involved in high light and cold acclimation. Overexpression of this putative transcription factor increases the expression level of 9 cold-responsive genes and represses the expression level of 15 cold-responsive genes, including CBF genes. Also, lines overexpressing this gene exhibits a small but reproducible increase in freeze tolerance. Because of the repression o…	protein_coding	RESPONSIVE TO HIGH LIGHT 41 (RHL41)	(ATZAT12);RESPONSIVE TO HIGH LIGHT 41 (RHL41); (ZAT12)
	At4g34135	AT1G05680.1	Encodes a UDP-glucosyltransferase, UGT74E2, that acts on IBA (indole-3-butyric acid) and affects auxin homeostasis. The transcript and protein levels of this enzyme are strongly induced by H2O2 and may allow integration of ROS (reactive oxygen species) and auxin signaling. This enzyme can also transfer glycosyl groups to several compounds related to the explosive TNT when this synthetic compound …	protein_coding	URIDINE DIPHOSPHATE GLYCOSYLTRANSFERASE 74E2 (UGT74E2)	URIDINE DIPHOSPHATE GLYCOSYLTRANSFERASE 74E2 (UGT74E2)
downregulated genes	At5g04120	AT5G04120.1	Encodes a cofactor-dependent phosphoglycerate mutase (dPGM) - like protein with phosphoserine phosphatase activity that may be responsible for serine anabolism.	protein_coding
	At5g62040	AT5G62040.1	PEBP (phosphatidylethanolamine-binding protein) family protein; CONTAINS InterPro DOMAIN/s: Phosphatidylethanolamine-binding, conserved site (InterPro:IPR001858), Phosphatidylethanolamine-binding protein PEBP (InterPro:IPR008914); BEST Arabidopsis thaliana protein match is: PEBP (phosphatidylethanolamine-binding protein) family protein (TAIR:AT5G03840.1)	protein_coding	BROTHER OF FT AND TFL1 (BFT)	BROTHER OF FT AND TFL1 (BFT)
	At4g09960	AT4G09960.3	Encodes a MADS box transcription factor expressed in the carpel and ovules. Plays a maternal role in fertilization and seed development. Controls the structure and mechanical properties of the seed coat.	protein_coding	SEEDSTICK (STK)	SEEDSTICK (STK);AGAMOUS-LIKE 11 (AGL11)
Mn deficiency
upregulated genes	At5g42250	AT5G42250.1	Zinc-binding alcohol dehydrogenase family protein; FUNCTIONS IN: oxidoreductase activity, zinc ion binding; INVOLVED IN: oxidation reduction; EXPRESSED IN: 11 plant structures; EXPRESSED DURING: 6 growth stages; CONTAINS InterPro DOMAIN/s: GroES-like (InterPro:IPR011032), Alcohol dehydrogenase GroES-like (InterPro:IPR013154), Alcohol dehydrogenase, zinc-containing, conserved site (InterPro:IPR002…	protein_coding
	At1g22440	AT1G22440.1	Zinc-binding alcohol dehydrogenase family protein; FUNCTIONS IN: oxidoreductase activity, zinc ion binding; INVOLVED IN: oxidation reduction; LOCATED IN: cellular_component unknown; EXPRESSED IN: hypocotyl, root; CONTAINS InterPro DOMAIN/s: GroES-like (InterPro:IPR011032), Alcohol dehydrogenase GroES-like (InterPro:IPR013154), Alcohol dehydrogenase, zinc-containing, conserved site (InterPro:IPR00…	protein_coding
	At3g26450	AT3G26450.1	Polyketide cyclase/dehydrase and lipid transport superfamily protein; FUNCTIONS IN: molecular_function unknown; INVOLVED IN: response to biotic stimulus, defense response; LOCATED IN: cellular_component unknown; EXPRESSED IN: 22 plant structures; EXPRESSED DURING: 14 growth stages; CONTAINS InterPro DOMAIN/s: Bet v I allergen (InterPro:IPR000916); BEST Arabidopsis thaliana protein match is: Polyk…	protein_coding
	At5g14120	AT5G14120.1	Major facilitator superfamily protein; LOCATED IN: plasma membrane, vacuole; EXPRESSED IN: 26 plant structures; EXPRESSED DURING: 15 growth stages; CONTAINS InterPro DOMAIN/s: Nodulin-like (InterPro:IPR010658), Major facilitator superfamily, general substrate transporter (InterPro:IPR016196); BEST Arabidopsis thaliana protein match is: Major facilitator superfamily protein (TAIR:AT3G01930.2)	protein_coding
	At5g26280	AT5G26280.1	TRAF-like family protein; FUNCTIONS IN: molecular_function unknown; INVOLVED IN: biological_process unknown; LOCATED IN: membrane; EXPRESSED IN: 8 plant structures; EXPRESSED DURING: seedling growth; CONTAINS InterPro DOMAIN/s: TRAF-like (InterPro:IPR008974), MATH (InterPro:IPR002083); BEST Arabidopsis thaliana protein match is: TRAF-like family protein (TAIR:AT5G26300.1)	protein_coding
	At4g15610	AT4G15610.1	Uncharacterised protein family (UPF0497); CONTAINS InterPro DOMAIN/s: Uncharacterised protein family UPF0497, trans-membrane plant (InterPro:IPR006702), Uncharacterised protein family UPF0497, trans-membrane plant subgroup (InterPro:IPR006459); BEST Arabidopsis thaliana protein match is: Uncharacterised protein family (UPF0497) (TAIR:AT3G06390.1)	protein_coding	CASP-LIKE PROTEIN 1D1 (CASPL1D1)	CASP-LIKE PROTEIN 1D1 (CASPL1D1)
	At5g40890	AT5G40890.1	Encodes a member of the voltage-dependent chloride channel. Also functions as a NO3-/H+ exchanger that serves to accumulate nitrate nutrient in vacuoles. Mutants homozygous for the T-DNA insertion mutation have reduced nitrate uptake capacity in high nitrate environment and exhibit hypersensitivity to chlorate.	protein_coding	CHLORIDE CHANNEL A (CLC-A)	CHLORIDE CHANNEL A (ATCLC-A);CHLORIDE CHANNEL-A (CLC-A);CHLORIDE CHANNEL A (CLCA); (ATCLCA);CHLORIDE CHANNEL A (CLC-A)
	At3g14990	AT3G14990.1	Encodes a homolog of animal DJ-1 superfamily protein. In the A. thaliana genome, three genes encoding close homologs of human DJ-1 were identified AT3G14990 (DJ1A), AT1G53280 (DJ1B) and AT4G34020 (DJ1C). Among the three homologs, DJ1C is essential for chloroplast development and viability. It exhibits glyoxalase activity towards glyoxal and methylglyoxal. The mRNA is cell-to-cell mobile.	protein_coding	DJ-1 HOMOLOG A (DJ1A)	DJ-1 HOMOLOG A (DJ1A);DJ-1 HOMOLOG A (AtDJ1A); (DJ-1A)
	At3g09270	AT3G09270.1	Encodes glutathione transferase belonging to the tau class of GSTs. Naming convention according to Wagner et al. (2002).	protein_coding	GLUTATHIONE S-TRANSFERASE TAU 8 (GSTU8)	GLUTATHIONE S-TRANSFERASE TAU 8 (ATGSTU8);GLUTATHIONE S-TRANSFERASE TAU 8 (GSTU8)
	At3g16450	AT3G16450.1	Mannose-binding lectin superfamily protein; FUNCTIONS IN: molecular_function unknown; INVOLVED IN: response to zinc ion, response to cold; LOCATED IN: nucleus; EXPRESSED IN: 6 plant structures; EXPRESSED DURING: LP.04 four leaves visible, seedling growth; CONTAINS InterPro DOMAIN/s: Mannose-binding lectin (InterPro:IPR001229); BEST Arabidopsis thaliana protein match is: myrosinase-binding protein…	protein_coding	JACALIN-RELATED LECTIN 33 (JAL33)	JACALIN-RELATED LECTIN 33 (JAL33)
	At2g01530	AT2G01530.1	MLP-like protein 329 (MLP329); FUNCTIONS IN: copper ion binding; INVOLVED IN: response to biotic stimulus, defense response; LOCATED IN: cellular_component unknown; EXPRESSED IN: hypocotyl, root; CONTAINS InterPro DOMAIN/s: Bet v I allergen (InterPro:IPR000916); BEST Arabidopsis thaliana protein match is: MLP-like protein 328 (TAIR:AT2G01520.1)	protein_coding	MLP-LIKE PROTEIN 329 (MLP329)	MLP-LIKE PROTEIN 329 (MLP329);(ZUSAMMEN-CA)-ENHANCED 2 (ZCE2)
	At1g80830	AT1G80830.1	Thought to be involved in iron homeostasis. Induced in leaves in response to iron deficiency. Transgenic plants accumulate toxic levels of iron. Gene complements yeast iron uptake mutants.	protein_coding	NATURAL RESISTANCE-ASSOCIATED MACROPHAGE PROTEIN 1 (NRAMP1)	NATURAL RESISTANCE-ASSOCIATED MACROPHAGE PROTEIN 1 (NRAMP1); (PMIT1); (ATNRAMP1)
	At2g45960	AT2G45960.3	a member of the plasma membrane intrinsic protein subfamily PIP1. localizes to the plasma membrane and exhibits water transport activity in Xenopus oocyte. expressed ubiquitously and protein level decreases slightly during leaf development.	protein_coding	PLASMA MEMBRANE INTRINSIC PROTEIN 1B (PIP1B)	PLASMA MEMBRANE INTRINSIC PROTEIN 1B (PIP1B);TRANSMEMBRANE PROTEIN A (TMP-A); (ATHH2);NAMED PLASMA MEMBRANE INTRINSIC PROTEIN 1;2 (PIP1;2)
	At5g60660	AT5G60660.1	A member of the plasma membrane intrinsic protein subfamily PIP2.When expressed in yeast cells can conduct hydrogen peroxide into those cells. Mutants exhibit longer root hairs.	protein_coding	PLASMA MEMBRANE INTRINSIC PROTEIN 2;4 (PIP2;4)	(PIP2F);PLASMA MEMBRANE INTRINSIC PROTEIN 2;4 (PIP2;4)
	At1g45145	AT1G45145.1	encodes a cytosolic thioredoxin that reduces disulfide bridges of target proteins by the reversible formation of a disulfide bridge between two neighboring Cys residues present in the active site. Thioredoxins have been found to regulate a variety of biological reactions in prokaryotic and eukaryotic cells.	protein_coding	THIOREDOXIN H-TYPE 5 (TRX5)	THIOREDOXIN H-TYPE 5 (ATTRX5);THIOREDOXIN H-TYPE 5 (ATH5);THIOREDOXIN H-TYPE 5 (TRX-H5);THIOREDOXIN H-TYPE 5 (TRX5);LOCUS OF INSENSITIVITY TO VICTORIN 1 (LIV1)
	At2g15490	AT2G15490.1	UDP-glycosyltransferase 73B4 (UGT73B4); FUNCTIONS IN: quercetin 3-O-glucosyltransferase activity, UDP-glycosyltransferase activity, quercetin 7-O-glucosyltransferase activity, UDP-glucosyltransferase activity, transferase activity, transferring glycosyl groups; INVOLVED IN: response to other organism; LOCATED IN: endomembrane system; EXPRESSED IN: root; CONTAINS InterPro DOMAIN/s: UDP-glucuronosy…	protein_coding	UDP-GLYCOSYLTRANSFERASE 73B4 (UGT73B4)	UDP-GLYCOSYLTRANSFERASE 73B4 (UGT73B4)
downregulated genes	At1g09750	AT1G09750.1	Eukaryotic aspartyl protease family protein; FUNCTIONS IN: aspartic-type endopeptidase activity; INVOLVED IN: proteolysis; LOCATED IN: apoplast, cell wall, plant-type cell wall; EXPRESSED IN: 22 plant structures; EXPRESSED DURING: 14 growth stages; CONTAINS InterPro DOMAIN/s: Peptidase aspartic (InterPro:IPR021109), Peptidase aspartic, catalytic (InterPro:IPR009007), Peptidase A1 (InterPro:IPR001…	protein_coding
	At4g30020	AT4G30020.1	PA-domain containing subtilase family protein; FUNCTIONS IN: identical protein binding, serine-type endopeptidase activity; INVOLVED IN: proteolysis, negative regulation of catalytic activity; LOCATED IN: endomembrane system, cell wall, membrane; EXPRESSED IN: 20 plant structures; EXPRESSED DURING: 13 growth stages; CONTAINS InterPro DOMAIN/s: Protease-associated PA (InterPro:IPR003137), Proteina…	protein_coding
	At2g46630	AT2G46630.1	unknown protein; LOCATED IN: chloroplast; EXPRESSED IN: 22 plant structures; EXPRESSED DURING: 13 growth stages	protein_coding
	At5g38980	AT5G38980.1	unknown protein; FUNCTIONS IN: molecular_function unknown; INVOLVED IN: biological_process unknown; LOCATED IN: endomembrane system; EXPRESSED IN: 22 plant structures; EXPRESSED DURING: 13 growth stages	protein_coding
	At4g27450	AT4G27450.1	Aluminium induced protein with YGL and LRDR motifs; FUNCTIONS IN: molecular_function unknown; INVOLVED IN: biological_process unknown; LOCATED IN: cytosol, nucleus, plasma membrane; EXPRESSED IN: 25 plant structures; EXPRESSED DURING: 14 growth stages; BEST Arabidopsis thaliana protein match is: Aluminium induced protein with YGL and LRDR motifs (TAIR:AT3G15450.1)	protein_coding
	At3g11930	AT3G11930.3	Adenine nucleotide alpha hydrolases-like superfamily protein; FUNCTIONS IN: molecular_function unknown; INVOLVED IN: response to stress; LOCATED IN: cellular_component unknown; EXPRESSED IN: 18 plant structures; EXPRESSED DURING: 9 growth stages; CONTAINS InterPro DOMAIN/s: UspA (InterPro:IPR006016), Rossmann-like alpha/beta/alpha sandwich fold (InterPro:IPR014729), Universal stress protein A (In…	protein_coding
	At3g15650	AT3G15650.2	alpha/beta-Hydrolases superfamily protein; FUNCTIONS IN: hydrolase activity, carboxylesterase activity; EXPRESSED IN: 16 plant structures; EXPRESSED DURING: 11 growth stages; CONTAINS InterPro DOMAIN/s: Phospholipase/carboxylesterase (InterPro:IPR003140); BEST Arabidopsis thaliana protein match is: alpha/beta-Hydrolases superfamily protein (TAIR:AT1G52700.1).	protein_coding
	At2g17850	AT2G17850.1	Rhodanese/Cell cycle control phosphatase superfamily protein; FUNCTIONS IN: molecular_function unknown; INVOLVED IN: aging; LOCATED IN: endomembrane system; EXPRESSED IN: 9 plant structures; EXPRESSED DURING: 9 growth stages; CONTAINS InterPro DOMAIN/s: Rhodanese-like (InterPro:IPR001763); BEST Arabidopsis thaliana protein match is: sulfurtransferase 18 (TAIR:AT5G66170.3)	protein_coding
	At1g03820	AT1G03820.1	unknown protein; FUNCTIONS IN: molecular_function unknown; INVOLVED IN: biological_process unknown; LOCATED IN: endomembrane system; EXPRESSED IN: 21 plant structures; EXPRESSED DURING: 13 growth stages	protein_coding
	At5g15960	AT5G15960.1	cold and ABA inducible protein kin1, possibly functions as an anti-freeze protein. Transcript level of this gene is induced by cold, ABA, dehydration and osmoticum (mannitol). However, protein activity of GUS fused to the promoter of this gene is inhibited by cold treatment, suggesting an inhibition of the protein by increased transcript level.	protein_coding	(KIN1)	(KIN1)
	At5g15970	AT5G15970.1	Encodes a gene that can be induced by cold and abscisic acid and may be involved in cold acclimation and salt tolerance. The mRNA is cell-to-cell mobile.	protein_coding	(KIN2)	(KIN2);COLD-RESPONSIVE 6.6 (COR6.6); (AtCor6.6)
	At5g64040	AT5G64040.2	Encodes the only subunit of photosystem I located entirely in the thylakoid lumen. May be involved in the interaction between plastocyanin and the photosystem I complex. Phosphorylation of this protein is dependent on calcium.	protein_coding	(PSAN)	(PSAN)
	At1g77120	AT1G77120.1	Catalyzes the reduction of acetaldehyde using NADH as reductant. Requires zinc for activity. Dimer. Anaerobic response polypeptide (ANP). Fermentation. The protein undergoes thiolation following treatment with the oxidant tert-butylhydroperoxide. The mRNA is cell-to-cell mobile.	protein_coding	ALCOHOL DEHYDROGENASE 1 (ADH1)	ALCOHOL DEHYDROGENASE 1 (ADH1);ALCOHOL DEHYDROGENASE (ADH);ARABIDOPSIS THALIANA ALCOHOL DEHYDROGENASE (ATADH); (ATADH1)
	At5g19550	AT5G19550.1	Nitrogen metabolism. Major cytosolic isoenzyme controlling aspartate biosynthesis in the light. The mRNA is cell-to-cell mobile.	protein_coding	ASPARTATE AMINOTRANSFERASE 2 (ASP2)	ASPARTATE AMINOTRANSFERASE 2 (ASP2);ASPARTATE AMINOTRANSFERASE 2 (AAT2)
	At1g29910	AT1G29910.1	member of Chlorophyll a/b-binding protein family	protein_coding	CHLOROPHYLL A/B BINDING PROTEIN 3 (CAB3)	CHLOROPHYLL A/B BINDING PROTEIN 3 (CAB3); (AB180);LIGHT HARVESTING CHLOROPHYLL A/B BINDING PROTEIN 1.2 (LHCB1.2);CELLULOSE SYNTHASE LIKE B3 (CSLB3)
	At4g12880	AT4G12880.1	early nodulin-like protein 19 (ENODL19); FUNCTIONS IN: electron carrier activity, copper ion binding; LOCATED IN: apoplast; EXPRESSED IN: 22 plant structures; EXPRESSED DURING: 13 growth stages; CONTAINS InterPro DOMAIN/s: Plastocyanin-like (InterPro:IPR003245), Cupredoxin (InterPro:IPR008972); BEST Arabidopsis thaliana protein match is: early nodulin-like protein 17 (TAIR:AT5G15350.1)	protein_coding	EARLY NODULIN-LIKE PROTEIN 19 (ENODL19)	EARLY NODULIN-LIKE PROTEIN 19 (ENODL19); (AtENODL19)
	At4g01630	AT4G01630.1	member of Alpha-Expansin Gene Family. Naming convention from the Expansin Working Group (Kende et al, 2004. Plant Mol Bio)	protein_coding	EXPANSIN A17 (EXPA17)	(EXP17);EXPANSIN A17 (EXPA17);EXPANSIN A17 (ATEXPA17);EXPANSIN 17 (ATEXP17); (ATHEXP ALPHA 1.13)
	At2g28950	AT2G28950.1	Encodes an expansin. Naming convention from the Expansin Working Group (Kende et al, 2004. Plant Mol Bio). Involved in the formation of nematode-induced syncytia in roots of Arabidopsis thaliana.	protein_coding	EXPANSIN A6 (EXPA6)	EXPANSIN A6 (ATEXPA6);ARABIDOPSIS THALIANA TEXPANSIN 6 (ATEXP6); (ATHEXP ALPHA 1.8);EXPANSIN A6 (EXPA6)
	At2g36460	AT2G36460.1	Aldolase superfamily protein; FUNCTIONS IN: copper ion binding; INVOLVED IN: response to cadmium ion, response to salt stress, pentose-phosphate shunt; LOCATED IN: mitochondrion, plasma membrane, membrane; EXPRESSED IN: 24 plant structures; EXPRESSED DURING: 15 growth stages; CONTAINS InterPro DOMAIN/s: Aldolase-type TIM barrel (InterPro:IPR013785), Fructose-bisphosphate aldolase, class-I (InterP…	protein_coding	FRUCTOSE-BISPHOSPHATE ALDOLASE 6 (FBA6)	FRUCTOSE-BISPHOSPHATE ALDOLASE 6 (FBA6)
	At2g16060	AT2G16060.1	Encodes a class 1 nonsymbiotic hemoglobin induced by low oxygen levels with very high oxygen affinity. It is not likely to be a hemoglobin transporter because of its extremely high affinity for oxygen. Overexpression impairs cold stress-induced nitric oxide (NO) production.	protein_coding	HEMOGLOBIN 1 (HB1)	CLASS I HEMOGLOBIN (GLB1);HEMOGLOBIN 1 (AHB1); (ARATH GLB1); (NSHB1); (ATGLB1);HEMOGLOBIN 1 (HB1)
	At3g03270	AT3G03270.1	HRU1 is a hypoxia induced universal stress protein. It exists as two splice variants with AT3G03270.2 , which contains a putative dimerization domain, the predominant transcript found under anoxia. It is induced by RAP2.12. Subcellular localization is dynamic; under anoxia the localization of HRU1 shifts from cytoplasm to the plasma membrane.	protein_coding	HYPOXIA RESPONSIVE UNIVERSAL STRESS PROTEIN 1 (HRU1)	HYPOXIA RESPONSIVE UNIVERSAL STRESS PROTEIN 1 (HRU1)
	At2g38530	AT2G38530.1	Involved in lipid transfer between membranes. Belongs to a family of Lipid transfer proteins. Sequence similarity to other plant/Arabidopsis LPT genes but highest similarity to LPT1. Stress and pathogen-inducible motifs found in the upstream region. Expressed in flower, leaves and siliques but absent in roots. Predicted to be a member of PR-14 pathogenesis-related protein family with the followin…	protein_coding	LIPID TRANSFER PROTEIN 2 (LTP2)	CELL GROWTH DEFECT FACTOR-3 (cdf3); (LP2);LIPID TRANSFER PROTEIN 2 (LTP2); (ATLTPI-5)
	At5g02380	AT5G02380.1	cysteine-rich protein with copper-binding activity	protein_coding	METALLOTHIONEIN 2B (MT2B)	METALLOTHIONEIN 2B (MT2B)
	At4g02770	AT4G02770.1	Encodes a protein predicted by sequence similarity with spinach PsaD to be photosystem I reaction center subunit II (PsaD1)	protein_coding	PHOTOSYSTEM I SUBUNIT D-1 (PSAD-1)	PHOTOSYSTEM I SUBUNIT D-1 (PSAD-1)
	At1g30380	AT1G30380.1	Encodes subunit K of photosystem I reaction center. The mRNA is cell-to-cell mobile.	protein_coding	PHOTOSYSTEM I SUBUNIT K (PSAK)	PHOTOSYSTEM I SUBUNIT K (PSAK)
	At3g50820	AT3G50820.1	Encodes a protein which is an extrinsic subunit of photosystem II and which has been proposed to play a central role in stabilization of the catalytic manganese cluster. In <i>Arabidopsis thaliana</i> the PsbO proteins are encoded by two genes: <i>psbO1</i> and <i>psbO2</i>. PsbO2 is the minor isoform in the wild-type. Mutants defective in this gene have been shown to be affected in the dephospho…	protein_coding	PHOTOSYSTEM II SUBUNIT O-2 (PSBO2)	PHOTOSYSTEM II SUBUNIT O-2 (PSBO2);PHOTOSYSTEM II SUBUNIT O-2 (PSBO-2);OXYGEN EVOLVING COMPLEX SUBUNIT 33 KDA (OEC33)
	At4g05180	AT4G05180.1	Encodes the PsbQ subunit of the oxygen evolving complex of photosystem II.	protein_coding	PHOTOSYSTEM II SUBUNIT Q-2 (PSBQ-2)	(PSII-Q);PHOTOSYSTEM II SUBUNIT Q (PSBQ);PHOTOSYSTEM II SUBUNIT Q-2 (PSBQ-2)
	At5g15120	AT5G15120.1	Protein of unknown function (DUF1637); FUNCTIONS IN: cysteamine dioxygenase activity; INVOLVED IN: anaerobic respiration; LOCATED IN: cellular_component unknown; EXPRESSED IN: 20 plant structures; EXPRESSED DURING: 8 growth stages; CONTAINS InterPro DOMAIN/s: Protein of unknown function DUF1637 (InterPro:IPR012864); BEST Arabidopsis thaliana protein match is: Protein of unknown function (DUF1637)…	protein_coding	PLANT CYSTEINE OXIDASE 1 (PCO1)	PLANT CYSTEINE OXIDASE 1 (PCO1)
	At4g28750	AT4G28750.1	mutant has Decreased effective quantum yield of photosystem II; Pale green plants; Reduced growth rate; Subunit E of Photosystem I	protein_coding	PSA E1 KNOCKOUT (PSAE-1)	PSA E1 KNOCKOUT (PSAE-1)
	At4g33070	AT4G33070.1	Thiamine pyrophosphate dependent pyruvate decarboxylase family protein; FUNCTIONS IN: in 6 functions; LOCATED IN: membrane; EXPRESSED IN: 11 plant structures; EXPRESSED DURING: 4 anthesis, C globular stage, F mature embryo stage, petal differentiation and expansion stage, E expanded cotyledon stage; CONTAINS InterPro DOMAIN/s: TPP-binding enzyme, conserved site (InterPro:IPR000399), Thiamine pyro…	protein_coding	PYRUVATE DECARBOXYLASE 1 (PDC1)	PYRUVATE DECARBOXYLASE 1 (PDC1); (ATPDC1)
	At1g69230	AT1G69230.1	SPIRAL1-LIKE2 belongs to a six-member gene family in Arabidopsis; all members share a high sequence similarity in amino- and carboxy-terminal regions. Regulates cortical microtubule organization. Mutant plants exhibit altered patterns of root and organ growth as a result of defective anisotropic cell expansion.	protein_coding	SPIRAL1-LIKE2 (SP1L2)	SPIRAL1-LIKE2 (SP1L2)
N deficiency
upregulated genes	At4g32950	AT4G32950.1	Protein phosphatase 2C family protein; FUNCTIONS IN: protein serine/threonine phosphatase activity, catalytic activity; INVOLVED IN: biological_process unknown; LOCATED IN: cellular_component unknown; EXPRESSED IN: 6 plant structures; EXPRESSED DURING: 4 anthesis, petal differentiation and expansion stage, E expanded cotyledon stage; CONTAINS InterPro DOMAIN/s: Protein phosphatase 2C-related (Int…	protein_coding
	At4g12360	AT4G12360.1	Bifunctional inhibitor/lipid-transfer protein/seed storage 2S albumin superfamily protein; CONTAINS InterPro DOMAIN/s: Bifunctional inhibitor/plant lipid transfer protein/seed storage (InterPro:IPR016140), Plant lipid transfer protein/seed storage/trypsin-alpha amylase inhibitor (InterPro:IPR003612); BEST Arabidopsis thaliana protein match is: Bifunctional inhibitor/lipid-transfer protein/seed st…	protein_coding
	At4g39795	AT4G39795.1	Protein of unknown function (DUF581); CONTAINS InterPro DOMAIN/s: Protein of unknown function DUF581 (InterPro:IPR007650); BEST Arabidopsis thaliana protein match is: Protein of unknown function (DUF581) (TAIR:AT1G22160.1)	protein_coding
	At1g64590	AT1G64590.1	NAD(P)-binding Rossmann-fold superfamily protein; FUNCTIONS IN: oxidoreductase activity, binding, catalytic activity; INVOLVED IN: oxidation reduction, metabolic process; EXPRESSED IN: 20 plant structures; EXPRESSED DURING: 12 growth stages; CONTAINS InterPro DOMAIN/s: NAD(P)-binding domain (InterPro:IPR016040), Glucose/ribitol dehydrogenase (InterPro:IPR002347), Short-chain dehydrogenase/reducta…	protein_coding
	At4g37220	AT4G37220.1	Cold acclimation protein WCOR413 family; CONTAINS InterPro DOMAIN/s: Cold acclimation WCOR413 (InterPro:IPR008892); BEST Arabidopsis thaliana protein match is: cold-regulated 413-plasma membrane 2 (TAIR:AT3G50830.1)	protein_coding
	At4g17670	AT4G17670.1	Protein of unknown function (DUF581); CONTAINS InterPro DOMAIN/s: Protein of unknown function DUF581 (InterPro:IPR007650); BEST Arabidopsis thaliana protein match is: Protein of unknown function (DUF581) (TAIR:AT5G47060.1)	protein_coding
	At5g42610	AT5G42610.1	Protein of unknown function (DUF607); CONTAINS InterPro DOMAIN/s: Protein of unknown function DUF607 (InterPro:IPR006769); BEST Arabidopsis thaliana protein match is: Protein of unknown function (DUF607) (TAIR:AT2G23790.1)	protein_coding
	At4g32930	AT4G32930.2	unknown protein; FUNCTIONS IN: molecular_function unknown; INVOLVED IN: biological_process unknown; LOCATED IN: cellular_component unknown; EXPRESSED IN: 22 plant structures; EXPRESSED DURING: 13 growth stages; CONTAINS InterPro DOMAIN/s: Protein of unknown function DUF866, eukaryotic (InterPro:IPR008584).	protein_coding
	At4g33040	AT4G33040.1	Thioredoxin superfamily protein; FUNCTIONS IN: electron carrier activity, protein disulfide oxidoreductase activity; INVOLVED IN: cell redox homeostasis; LOCATED IN: cellular_component unknown; EXPRESSED IN: 23 plant structures; EXPRESSED DURING: 13 growth stages; CONTAINS InterPro DOMAIN/s: Glutaredoxin-like, plant II (InterPro:IPR011905), Thioredoxin fold (InterPro:IPR012335), Glutaredoxin (Int…	protein_coding
	At5g04120	AT5G04120.1	Encodes a cofactor-dependent phosphoglycerate mutase (dPGM) - like protein with phosphoserine phosphatase activity that may be responsible for serine anabolism.	protein_coding
	At1g77120	AT1G77120.1	Catalyzes the reduction of acetaldehyde using NADH as reductant. Requires zinc for activity. Dimer. Anaerobic response polypeptide (ANP). Fermentation. The protein undergoes thiolation following treatment with the oxidant tert-butylhydroperoxide. The mRNA is cell-to-cell mobile.	protein_coding	ALCOHOL DEHYDROGENASE 1 (ADH1)	ALCOHOL DEHYDROGENASE 1 (ADH1);ALCOHOL DEHYDROGENASE (ADH);ARABIDOPSIS THALIANA ALCOHOL DEHYDROGENASE (ATADH); (ATADH1)
	At5g09220	AT5G09220.1	member of AAAP family The mRNA is cell-to-cell mobile.	protein_coding	AMINO ACID PERMEASE 2 (AAP2)	AMINO ACID PERMEASE 2 (AAP2)
	At3g48340	AT3G48340.1	Cysteine proteinases superfamily protein; FUNCTIONS IN: cysteine-type peptidase activity, protein binding; INVOLVED IN: proteolysis; LOCATED IN: endomembrane system; CONTAINS InterPro DOMAIN/s: Peptidase C1A, papain (InterPro:IPR013128), Proteinase inhibitor I29, cathepsin propeptide (InterPro:IPR013201), Peptidase C1A, papain C-terminal (InterPro:IPR000668), Peptidase, cysteine peptidase active …	protein_coding	CYSTEINE ENDOPEPTIDASE 2 (CEP2)	CYSTEINE ENDOPEPTIDASE 2 (CEP2)
	At5g45380	AT5G45380.1	DEGRADATION OF UREA 3 (DUR3); CONTAINS InterPro DOMAIN/s: Sodium/solute symporter, subgroup (InterPro:IPR019900), Sodium/solute symporter (InterPro:IPR001734)	protein_coding	DEGRADATION OF UREA 3 (DUR3)	(ATDUR3);DEGRADATION OF UREA 3 (DUR3)
	At3g30775	AT3G30775.1	Encodes a proline oxidase that is predicted to localize to the inner mitochondrial membrane, its mRNA expression induced by high levels of Al and by osmotic stress. The promoter contains an L-proline-inducible element.	protein_coding	EARLY RESPONSIVE TO DEHYDRATION 5 (ERD5)	PROLINE DEHYDROGENASE 1 (PDH1);EARLY RESPONSIVE TO DEHYDRATION 5 (ERD5);PROLINE DEHYDROGENASE (PRODH); (AT-POX);ARABIDOPSIS THALIANA PROLINE OXIDASE (ATPOX); (ATPDH); (PRO1)
	At3g03910	AT3G03910.1	GDH3 encodes a member of the glutamate dehydrogenease family. Its expression is upregulated in response to cytokinin and it may play a role in the control of nitrogen metabolism in leaf development.	protein_coding	GLUTAMATE DEHYDROGENASE 3 (GDH3)	GLUTAMATE DEHYDROGENASE 3 (GDH3)
	At5g60770	AT5G60770.1	member of High affinity nitrate transporter family	protein_coding	NITRATE TRANSPORTER 2.4 (NRT2.4)	ARABIDOPSIS THALIANA NITRATE TRANSPORTER 2.4 (ATNRT2.4);NITRATE TRANSPORTER 2.4 (NRT2.4)
	At1g73220	AT1G73220.1	Encodes Organic Cation Transporter 1 (OCT1), likely to be involved in polyamine transport.	protein_coding	ORGANIC CATION/CARNITINE TRANSPORTER1 (OCT1)	ORGANIC CATION/CARNITINE TRANSPORTER1 (AtOCT1);ORGANIC CATION/CARNITINE TRANSPORTER1 (OCT1)
	At1g05250	AT1G05250.1	Encodes a cationic cell-wall-bound peroxidase homolog that is involved in the lignification of cell walls.	protein_coding	PEROXIDASE 2 (PRX2)	(ATPRX1);PEROXIDASE 2 (PRX2)
	At5g63840	AT5G63840.1	radial swelling mutant shown to be specifically impaired in cellulose production. Encodes the alpha-subunit of a glucosidase II enzyme.	protein_coding	RADIAL SWELLING 3 (RSW3)	PRIORITY IN SWEET LIFE 5 (PSL5);RADIAL SWELLING 3 (RSW3)
	At1g70260	AT1G70260.1	nodulin MtN21-like transporter family protein	protein_coding	USUALLY MULTIPLE ACIDS MOVE IN AND OUT TRANSPORTERS 36 (UMAMIT36)	USUALLY MULTIPLE ACIDS MOVE IN AND OUT TRANSPORTERS 36 (UMAMIT36)
downregulated genes	At4g05230	AT4G05230.1	Ubiquitin-like superfamily protein; CONTAINS InterPro DOMAIN/s: Ubiquitin conserved site (InterPro:IPR019954), Ubiquitin (InterPro:IPR000626), Ubiquitin supergroup (InterPro:IPR019955); BEST Arabidopsis thaliana protein match is: Ubiquitin-like superfamily protein (TAIR:AT4G05260.1)	protein_coding
	At1g73120	AT1G73120.1	unknown protein; FUNCTIONS IN: molecular_function unknown; INVOLVED IN: response to oxidative stress; EXPRESSED IN: root, cultured cell	protein_coding
	At4g29905	AT4G29905.1	unknown protein; BEST Arabidopsis thaliana protein match is: unknown protein (TAIR:AT5G57123.1)	protein_coding
	At5g10210	AT5G10210.1	CONTAINS InterPro DOMAIN/s: C2 calcium-dependent membrane targeting (InterPro:IPR000008); BEST Arabidopsis thaliana protein match is: unknown protein (TAIR:AT5G65030.1)	protein_coding
	At1g49500	AT1G49500.1	unknown protein; FUNCTIONS IN: molecular_function unknown; INVOLVED IN: biological_process unknown; LOCATED IN: endomembrane system; EXPRESSED IN: 19 plant structures; EXPRESSED DURING: 10 growth stages; BEST Arabidopsis thaliana protein match is: unknown protein (TAIR:AT3G19030.1)	protein_coding
	At2g25450	AT2G25450.1	encodes a protein whose sequence is similar to ACC oxidase	protein_coding
	At2g22122	AT2G22122.1	unknown protein	protein_coding
	At5g52790	AT5G52790.1	FUNCTIONS IN: molecular_function unknown; INVOLVED IN: biological_process unknown; LOCATED IN: endomembrane system; CONTAINS InterPro DOMAIN/s: Protein of unknown function DUF21 (InterPro:IPR002550), Cystathionine beta-synthase, core (InterPro:IPR000644); BEST Arabidopsis thaliana protein match is: CBS domain-containing protein with a domain of unknown function (DUF21) (TAIR:AT2G14520.1)	protein_coding
	At3g07720	AT3G07720.1	Galactose oxidase/kelch repeat superfamily protein; CONTAINS InterPro DOMAIN/s: Galactose oxidase/kelch, beta-propeller (InterPro:IPR011043), Kelch repeat type 1 (InterPro:IPR006652), Kelch-type beta propeller (InterPro:IPR015915); BEST Arabidopsis thaliana protein match is: nitrile specifier protein 5 (TAIR:AT5G48180.1)	protein_coding
	At5g01740	AT5G01740.1	Nuclear transport factor 2 (NTF2) family protein; CONTAINS InterPro DOMAIN/s: Wound-induced protein, Wun1 (InterPro:IPR009798); BEST Arabidopsis thaliana protein match is: senescence associated gene 20 (TAIR:AT3G10985.1)	protein_coding
	At4g19750	AT4G19750.1	Glycosyl hydrolase family protein with chitinase insertion domain; FUNCTIONS IN: cation binding, hydrolase activity, hydrolyzing O-glycosyl compounds, chitinase activity, catalytic activity; INVOLVED IN: carbohydrate metabolic process; LOCATED IN: cellular_component unknown; CONTAINS InterPro DOMAIN/s: Glycoside hydrolase, family 18, catalytic domain (InterPro:IPR001223), Chitinase II (InterPro:I…	protein_coding
	At5g54770	AT5G54770.1	Encodes a thiamine biosynthetic gene that has a dual function in thiamine biosynthesis and mitochondrial DNA damage tolerance. It appears to be involved in producing the thiazole portion of thiamine (vitamin B1). A crystal structure of the protein reveals that it forms a 2-ring homo-octamer. The mRNA is cell-to-cell mobile.	protein_coding	(THI1)	(THI1);THIAZOLE REQUIRING (TZ);THIAMINE4 (THI4)
	At3g46900	AT3G46900.1	encodes a member of copper transporter family and functionally complements a high affinity copper transporter mutant in yeast	protein_coding	COPPER TRANSPORTER 2 (COPT2)	COPPER TRANSPORTER 2 (COPT2)
	At1g01580	AT1G01580.1	Encodes the low-iron-inducible ferric chelate reductase responsible for reduction of iron at the root surface. It is likely to be the major Fe(III) chelate reductase in Arabidopsis iron metabolism. Coordinately regulated with IRT1, the major transporter responsible for high-affinity iron uptake from the soil, at both transcriptional and posttranscriptional levels. Steady state mRNA levels are reg…	protein_coding	FERRIC REDUCTION OXIDASE 2 (FRO2)	FERRIC REDUCTION OXIDASE 2 (FRO2);FERRIC CHELATE REDUCTASE DEFECTIVE 1 (FRD1);FERRIC REDUCTION OXIDASE 2 (ATFRO2)
	At1g09560	AT1G09560.1	Encodes a plasodesmata-located protein involved in regulating primary root growth by controlling phloem-mediated allocation of resources between the primary and lateral root meristems. The mRNA is cell-to-cell mobile.	protein_coding	GERMIN-LIKE PROTEIN 5 (GLP5)	PLASMODESMAL GERMIN-LIKE PROTEIN 1 (PDGLP1);GERMIN-LIKE PROTEIN 5 (GLP5)
	At1g24280	AT1G24280.1	Encodes a plastidic glucose-6-phosphate dehydrogenase that is sensitive to reduction by DTT and whose mRNA is most highly expressed in root.	protein_coding	GLUCOSE-6-PHOSPHATE DEHYDROGENASE 3 (G6PD3)	GLUCOSE-6-PHOSPHATE DEHYDROGENASE 3 (G6PD3)
	At2g05440	AT2G05440.2	GLYCINE RICH PROTEIN 9 (GRP9); FUNCTIONS IN: molecular_function unknown; INVOLVED IN: biological_process unknown; LOCATED IN: endomembrane system; CONTAINS InterPro DOMAIN/s: Glycine rich protein (InterPro:IPR010800); BEST Arabidopsis thaliana protein match is: Glycine-rich protein family (TAIR:AT2G05510.6)	protein_coding	GLYCINE RICH PROTEIN 9 (GRP9)	ARABIDOPSIS GLYCINE RICH PROTEIN 9 (ATGRP9);GLYCINE RICH PROTEIN 9 (GRP9)
	At4g19690	AT4G19690.2	The gene encodes Fe2+ transporter protein. It is a member of the Zrt/Irt-like protein (ZIP) family of transporters. AtIRT1 has broad specificity for divalent heavy metals, mediating the transport of zinc, manganese, cobalt and cadmium under Fe-deficient conditions. IRT1 is monoubiquitinated to promote endocytic trafficking. The mRNA is cell-to-cell mobile.	protein_coding	IRON-REGULATED TRANSPORTER 1 (IRT1)	IRON-REGULATED TRANSPORTER 1 (IRT1)
	At4g34950	AT4G34950.1	Major facilitator superfamily protein; CONTAINS InterPro DOMAIN/s: Nodulin-like (InterPro:IPR010658), Major facilitator superfamily, general substrate transporter (InterPro:IPR016196); BEST Arabidopsis thaliana protein match is: Major facilitator superfamily protein (TAIR:AT2G16660.1)	protein_coding	MAJOR FACILITATOR SUPERFAMILY 1 (MFS1)	MAJOR FACILITATOR SUPERFAMILY 1 (MFS1)
	At4g04810	AT4G04810.1	methionine sulfoxide reductase B4 (MSRB4); FUNCTIONS IN: peptide-methionine-(S)-S-oxide reductase activity; INVOLVED IN: oxidation reduction; LOCATED IN: cytosol; EXPRESSED IN: root; CONTAINS InterPro DOMAIN/s: Methionine sulphoxide reductase B (InterPro:IPR002579), Mss4-like (InterPro:IPR011057); BEST Arabidopsis thaliana protein match is: methionine sulfoxide reductase B5 (TAIR:AT4G04830.1)	protein_coding	METHIONINE SULFOXIDE REDUCTASE B4 (MSRB4)	METHIONINE SULFOXIDE REDUCTASE B4 (ATMSRB4);METHIONINE SULFOXIDE REDUCTASE B4 (MSRB4)
	At4g04830	AT4G04830.1	methionine sulfoxide reductase B5 (MSRB5); FUNCTIONS IN: peptide-methionine-(S)-S-oxide reductase activity; INVOLVED IN: oxidation reduction; LOCATED IN: cytosol; EXPRESSED IN: 24 plant structures; EXPRESSED DURING: 14 growth stages; CONTAINS InterPro DOMAIN/s: Methionine sulphoxide reductase B (InterPro:IPR002579), Mss4-like (InterPro:IPR011057); BEST Arabidopsis thaliana protein match is: methi…	protein_coding	METHIONINE SULFOXIDE REDUCTASE B5 (MSRB5)	METHIONINE SULFOXIDE REDUCTASE B5 (ATMSRB5);METHIONINE SULFOXIDE REDUCTASE B5 (MSRB5)
	At5g07680	AT5G07680.1	NAC domain containing protein 80 (NAC080); FUNCTIONS IN: sequence-specific DNA binding transcription factor activity; INVOLVED IN: multicellular organismal development, regulation of transcription; LOCATED IN: cellular_component unknown; EXPRESSED IN: 12 plant structures; EXPRESSED DURING: LP.04 four leaves visible, 4 anthesis, C globular stage, petal differentiation and expansion stage; CONTAINS…	protein_coding	NAC DOMAIN CONTAINING PROTEIN 80 (NAC080)	NAC DOMAIN CONTAINING PROTEIN 80 (ANAC080);ARABIDOPSIS NAC DOMAIN CONTAINING PROTEIN 79 (ANAC079); (ATNAC4);NAC DOMAIN CONTAINING PROTEIN 80 (NAC080); (NAC4)
	At5g23220	AT5G23220.1	nicotinamidase 3 (NIC3); FUNCTIONS IN: nicotinamidase activity, catalytic activity; INVOLVED IN: metabolic process; EXPRESSED IN: root; CONTAINS InterPro DOMAIN/s: Isochorismatase-like (InterPro:IPR000868); BEST Arabidopsis thaliana protein match is: nicotinamidase 2 (TAIR:AT5G23230.1)	protein_coding	NICOTINAMIDASE 3 (NIC3)	NICOTINAMIDASE 3 (NIC3)
	At1g77760	AT1G77760.1	Encodes the cytosolic minor isoform of nitrate reductase (NR). Involved in the first step of nitrate assimilation, it contributes about 15% of the nitrate reductase activity in shoots. Similar to molybdopterin oxidoreductases at the N-terminus, and to FAD/NAD-binding cytochrome reductases at the C-terminus. Cofactors: FAD, heme iron (cytochrome B-557), and molybdenum-pterin.	protein_coding	NITRATE REDUCTASE 1 (NIA1)	NITRATE REDUCTASE 1 (NIA1); (GNR1);NITRATE REDUCTASE 1 (NR1)
	At2g15620	AT2G15620.1	Involved in the second step of nitrate assimilation. Its expression is induced by nitrate. The mRNA is cell-to-cell mobile.	protein_coding	NITRITE REDUCTASE 1 (NIR1)	NITRITE REDUCTASE 1 (NIR1);NITRITE REDUCTASE (NIR);ARABIDOPSIS THALIANA NITRITE REDUCTASE (ATHNIR)
	At5g24660	AT5G24660.1	RESPONSE TO LOW SULFUR 2 (LSU2); BEST Arabidopsis thaliana protein match is: response to low sulfur 4 (TAIR:AT5G24655.1)	protein_coding	RESPONSE TO LOW SULFUR 2 (LSU2)	RESPONSE TO LOW SULFUR 2 (LSU2)
	At4g02380	AT4G02380.1	Encodes AtLEA5 (late embryogenesis abundant like protein). Also known as SENESCENCE-ASSOCIATED GENE 21 (SAG21). Has a role on oxidative stress tolerance. mRNA levels are elevated in response to various stresses.	protein_coding	SENESCENCE-ASSOCIATED GENE 21 (SAG21)	SENESCENCE-ASSOCIATED GENE 21 (SAG21);ARABIDOPSIS THALIANA LATE EMBRYOGENENSIS ABUNDANT LIKE 5 (AtLEA5)
	At3g25190	AT3G25190.1	The gene encodes nodulin-like21 whose transcript abundance was repressed under conditions of Fe-deficient growth.	protein_coding	VACUOLAR IRON TRANSPORTER-LIKE 5 (VTL5)	VACUOLAR IRON TRANSPORTER-LIKE 5 (VTL5); (ATVTL5)
NaCl excess
upregulated genes	At5g17350	AT5G17350.1	unknown protein; FUNCTIONS IN: molecular_function unknown; INVOLVED IN: N-terminal protein myristoylation; LOCATED IN: cellular_component unknown; EXPRESSED IN: 15 plant structures; EXPRESSED DURING: 8 growth stages; BEST Arabidopsis thaliana protein match is: unknown protein (TAIR:AT3G03280.1)	protein_coding
	At5g35735	AT5G35735.1	Auxin-responsive family protein; LOCATED IN: plasma membrane, membrane; EXPRESSED IN: 21 plant structures; EXPRESSED DURING: 12 growth stages; CONTAINS InterPro DOMAIN/s: Cytochrome b561, eukaryote (InterPro:IPR004877), Uncharacterised conserved protein UCP037471 (InterPro:IPR017214), Protein of unknown function DUF568, DOMON-like (InterPro:IPR007613), DOMON related (InterPro:IPR005018), Cytochro…	protein_coding
	At4g29780	AT4G29780.1	unknown protein; BEST Arabidopsis thaliana protein match is: unknown protein (TAIR:AT5G12010.1)	protein_coding
	At1g76600	AT1G76600.1	unknown protein; FUNCTIONS IN: molecular_function unknown; INVOLVED IN: N-terminal protein myristoylation; LOCATED IN: nucleolus, nucleus; EXPRESSED IN: 24 plant structures; EXPRESSED DURING: 15 growth stages; BEST Arabidopsis thaliana protein match is: unknown protein (TAIR:AT1G21010.1)	protein_coding
	At2g34930	AT2G34930.1	disease resistance family protein / LRR family protein; INVOLVED IN: signal transduction, defense response to fungus, defense response; LOCATED IN: cell wall; EXPRESSED IN: 10 plant structures; EXPRESSED DURING: 7 growth stages; CONTAINS InterPro DOMAIN/s: Leucine-rich repeat-containing N-terminal domain, type 2 (InterPro:IPR013210), Leucine-rich repeat (InterPro:IPR001611); BEST Arabidopsis thal…	protein_coding
	At1g74010	AT1G74010.1	Calcium-dependent phosphotriesterase superfamily protein; FUNCTIONS IN: strictosidine synthase activity; INVOLVED IN: biosynthetic process; LOCATED IN: plant-type cell wall; EXPRESSED IN: 11 plant structures; EXPRESSED DURING: L mature pollen stage, M germinated pollen stage, 4 anthesis, C globular stage, petal differentiation and expansion stage; CONTAINS InterPro DOMAIN/s: Strictosidine synthas…	protein_coding
	At4g23680	AT4G23680.1	Polyketide cyclase/dehydrase and lipid transport superfamily protein; FUNCTIONS IN: molecular_function unknown; INVOLVED IN: response to biotic stimulus, defense response; LOCATED IN: cellular_component unknown; EXPRESSED IN: 19 plant structures; EXPRESSED DURING: 9 growth stages; CONTAINS InterPro DOMAIN/s: Bet v I allergen (InterPro:IPR000916); BEST Arabidopsis thaliana protein match is: Polyke…	protein_coding
	At3g01830	AT3G01830.1	Calcium-binding EF-hand family protein; FUNCTIONS IN: calcium ion binding; INVOLVED IN: biological_process unknown; LOCATED IN: cellular_component unknown; EXPRESSED IN: 18 plant structures; EXPRESSED DURING: 9 growth stages; CONTAINS InterPro DOMAIN/s: EF-Hand 1, calcium-binding site (InterPro:IPR018247), EF-HAND 2 (InterPro:IPR018249), EF-hand-like domain (InterPro:IPR011992), Calcium-binding E…	protein_coding
	At4g37370	AT4G37370.1	member of CYP81D	protein_coding	CYTOCHROME P450, FAMILY 81, SUBFAMILY D, POLYPEPTIDE 8 (CYP81D8)	CYTOCHROME P450, FAMILY 81, SUBFAMILY D, POLYPEPTIDE 8 (CYP81D8)
	At4g11280	AT4G11280.1	encodes a a member of the 1-aminocyclopropane-1-carboxylate (ACC) synthase (S-adenosyl-L-methionine methylthioadenosine-lyase, EC 4.4.1.14) gene family The mRNA is cell-to-cell mobile.	protein_coding	1-AMINOCYCLOPROPANE-1-CARBOXYLIC ACID (ACC) SYNTHASE 6 (ACS6)	1-AMINOCYCLOPROPANE-1-CARBOXYLIC ACID (ACC) SYNTHASE 6 (ACS6); (ATACS6)
	At5g42380	AT5G42380.1	calmodulin like 37 (CML37); FUNCTIONS IN: calcium ion binding; INVOLVED IN: response to ozone; LOCATED IN: chloroplast; EXPRESSED IN: 12 plant structures; EXPRESSED DURING: 8 growth stages; CONTAINS InterPro DOMAIN/s: EF-Hand 1, calcium-binding site (InterPro:IPR018247), EF-HAND 2 (InterPro:IPR018249), EF-hand-like domain (InterPro:IPR011992), Calcium-binding EF-hand (InterPro:IPR002048), EF-hand…	protein_coding	CALMODULIN LIKE 37 (CML37)	CALMODULIN LIKE 39 (CML39);CALMODULIN LIKE 37 (CML37); (ATCML37)
	At1g76650	AT1G76650.1	calmodulin-like 38 (CML38); FUNCTIONS IN: calcium ion binding; INVOLVED IN: response to wounding; LOCATED IN: plasma membrane; EXPRESSED IN: 19 plant structures; EXPRESSED DURING: 12 growth stages; CONTAINS InterPro DOMAIN/s: EF-Hand 1, calcium-binding site (InterPro:IPR018247), EF-HAND 2 (InterPro:IPR018249), Calcium-binding EF-hand (InterPro:IPR002048), EF-hand-like domain (InterPro:IPR011992);…	protein_coding	CALMODULIN-LIKE 38 (CML38)
	At5g51190	AT5G51190.1	encodes a member of the ERF (ethylene response factor) subfamily B-3 of ERF/AP2 transcription factor family. The protein contains one AP2 domain. There are 18 members in this subfamily including ATERF-1, ATERF-2, AND ATERF-5.	protein_coding	ETHYLENE RESPONSE FACTOR 105 (ERF105)	ETHYLENE RESPONSE FACTOR 105 (ERF105)
	At1g60470	AT1G60470.1	Predicted to encode a galactinol synthase.	protein_coding	GALACTINOL SYNTHASE 4 (GolS4)	GALACTINOL SYNTHASE 4 (AtGolS4);GALACTINOL SYNTHASE 4 (GolS4)
	At5g13200	AT5G13200.1	Encodes a protein with unknown function that is involved in hormone mediated regulation of seed germination/dormancy.	protein_coding	GEM-RELATED 5 (GER5)	GEM-RELATED 5 (GER5)
	At4g13420	AT4G13420.1	Encodes a protein of the KUP/HAK/KT potassium channel class that is upregulated in the roots by K levels.	protein_coding	HIGH AFFINITY K+ TRANSPORTER 5 (HAK5)	HIGH AFFINITY K+ TRANSPORTER 5 (HAK5);ARABIDOPSIS THALIANA HIGH AFFINITY K+ TRANSPORTER 5 (ATHAK5)
	At2g40000	AT2G40000.1	ortholog of sugar beet HS1 PRO-1 2 (HSPRO2); CONTAINS InterPro DOMAIN/s: Hs1pro-1, C-terminal (InterPro:IPR009743), Hs1pro-1, N-terminal (InterPro:IPR009869); BEST Arabidopsis thaliana protein match is: Hs1pro-1 protein (TAIR:AT3G55840.1)	protein_coding	ORTHOLOG OF SUGAR BEET HS1 PRO-1 2 (HSPRO2)	ORTHOLOG OF SUGAR BEET HS1 PRO-1 2 (HSPRO2);ARABIDOPSIS ORTHOLOG OF SUGAR BEET HS1 PRO-1 2 (ATHSPRO2)
	At2g02990	AT2G02990.1	Encodes a member of the ribonuclease T2 family that responds to inorganic phosphate starvation, and inhibits production of anthocyanin. Also involved in wound-induced signaling independent of jasmonic acid. Its expression is responsive to both phosphate (Pi) and phosphite (Phi) in roots.	protein_coding	RIBONUCLEASE 1 (RNS1)	RIBONUCLEASE 1 (RNS1);RIBONUCLEASE 1 (ATRNS1)
	At1g27730	AT1G27730.1	Related to Cys2/His2-type zinc-finger proteins found in higher plants. Compensated for a subset of calcineurin deficiency in yeast. Salt tolerance produced by ZAT10 appeared to be partially dependent on ENA1/PMR2, a P-type ATPase required for Li+ and Na+ efflux in yeast. The protein is localized to the nucleus, acts as a transcriptional repressor and is responsive to chitin oligomers. Also involv…	protein_coding	SALT TOLERANCE ZINC FINGER (STZ)	SALT TOLERANCE ZINC FINGER (STZ); (ZAT10)
	At2g38470	AT2G38470.1	Member of the plant WRKY transcription factor family. Regulates the antagonistic relationship between defense pathways mediating responses to P. syringae and necrotrophic fungal pathogens. Located in nucleus. Involved in response to various abiotic stresses - especially salt stress.	protein_coding	WRKY DNA-BINDING PROTEIN 33 (WRKY33)	WRKY DNA-BINDING PROTEIN 33 (WRKY33);WRKY DNA-BINDING PROTEIN 33 (ATWRKY33)
	At1g80840	AT1G80840.1	Pathogen-induced transcription factor. Binds W-box sequences in vitro. Forms protein complexes with itself and with WRKY40 and WRKY60. Coexpression with WRKY18 or WRKY60 made plants more susceptible to both P. syringae and B. cinerea. WRKY18, WRKY40, and WRKY60 have partially redundant roles in response to the hemibiotrophic bacterial pathogen Pseudomonas syringae and the necrotrophic fungal path…	protein_coding	WRKY DNA-BINDING PROTEIN 40 (WRKY40)	(ATWRKY40);WRKY DNA-BINDING PROTEIN 40 (WRKY40)
downregulated genes	At3g07720	AT3G07720.1	Galactose oxidase/kelch repeat superfamily protein; CONTAINS InterPro DOMAIN/s: Galactose oxidase/kelch, beta-propeller (InterPro:IPR011043), Kelch repeat type 1 (InterPro:IPR006652), Kelch-type beta propeller (InterPro:IPR015915); BEST Arabidopsis thaliana protein match is: nitrile specifier protein 5 (TAIR:AT5G48180.1)	protein_coding
	At5g01740	AT5G01740.1	Nuclear transport factor 2 (NTF2) family protein; CONTAINS InterPro DOMAIN/s: Wound-induced protein, Wun1 (InterPro:IPR009798); BEST Arabidopsis thaliana protein match is: senescence associated gene 20 (TAIR:AT3G10985.1)	protein_coding
	At1g19900	AT1G19900.1	glyoxal oxidase-related protein; FUNCTIONS IN: molecular_function unknown; INVOLVED IN: biological_process unknown; LOCATED IN: endomembrane system; EXPRESSED IN: root; CONTAINS InterPro DOMAIN/s: Galactose oxidase/kelch, beta-propeller (InterPro:IPR011043), Galactose oxidase, beta-propeller (InterPro:IPR015916), Immunoglobulin E-set (InterPro:IPR014756), Glyoxal oxidase, N-terminal (InterPro:IPR…	protein_coding
	At4g01140	AT4G01140.1	Protein of unknown function (DUF1191); FUNCTIONS IN: molecular_function unknown; INVOLVED IN: biological_process unknown; LOCATED IN: endomembrane system; EXPRESSED IN: inflorescence meristem, leaf whorl, root, flower; EXPRESSED DURING: 4 anthesis; CONTAINS InterPro DOMAIN/s: Protein of unknown function DUF1191 (InterPro:IPR010605); BEST Arabidopsis thaliana protein match is: Protein of unknown f…	protein_coding
	At1g80050	AT1G80050.1	Encodes an adenosine phosphoribosyl transferase(E.C:2.4.2.7), a constitutively expressed enzyme involved in the one-step salvage of adenine to AMP. This isozyme has high affinity for cytokinins and is likely to be localized to the cytosol.	protein_coding	ADENINE PHOSPHORIBOSYL TRANSFERASE 2 (APT2)	ADENINE PHOSPHORIBOSYL TRANSFERASE 2 (APT2); (ATAPT2); (PHT1.1)
	At4g26320	AT4G26320.1	arabinogalactan protein 13 (AGP13); BEST Arabidopsis thaliana protein match is: arabinogalactan protein 14 (TAIR:AT5G56540.1)	protein_coding	ARABINOGALACTAN PROTEIN 13 (AGP13)	ARABINOGALACTAN PROTEIN 13 (AGP13)
	At1g22880	AT1G22880.1	cellulase 5 (CEL5); FUNCTIONS IN: hydrolase activity, hydrolyzing O-glycosyl compounds, catalytic activity; INVOLVED IN: carbohydrate metabolic process; LOCATED IN: cell wall, plasma membrane, plant-type cell wall; EXPRESSED IN: root; CONTAINS InterPro DOMAIN/s: Six-hairpin glycosidase (InterPro:IPR012341), Six-hairpin glycosidase-like (InterPro:IPR008928), Glycoside hydrolase, family 9, active s…	protein_coding	CELLULASE 5 (CEL5)	ARABIDOPSIS THALIANA GLYCOSYL HYDROLASE 9B4 (ATGH9B4);ARABIDOPSIS THALIANA CELLULASE 5 (ATCEL5);CELLULASE 5 (CEL5)
	At4g19680	AT4G19680.2	encodes an iron transporter whose expression is induced by iron and zinc deficiency. Gene is specifically expressed in the external cell layers of the root subapical zone.	protein_coding	IRON REGULATED TRANSPORTER 2 (IRT2)	IRON REGULATED TRANSPORTER 2 (IRT2)
	At3g12820	AT3G12820.1	Member of the R2R3 factor gene family.	protein_coding	MYB DOMAIN PROTEIN 10 (MYB10)	MYB DOMAIN PROTEIN 10 (AtMYB10);MYB DOMAIN PROTEIN 10 (MYB10)
	At4g19030	AT4G19030.1	an aquaporin whose expression level is reduced by ABA, NaCl, dark, and desiccation. is expressed at relatively low levels under normal conditions. Also functions in arsenite transport and tolerance.	protein_coding	NOD26-LIKE MAJOR INTRINSIC PROTEIN 1 (NLM1)	NOD26-LIKE MAJOR INTRINSIC PROTEIN 1 (NLM1);NOD26-LIKE INTRINSIC PROTEIN 1;1 (NIP1;1); (AT-NLM1);NOD26-LIKE MAJOR INTRINSIC PROTEIN 1 (ATNLM1)
	At1g72150	AT1G72150.1	novel cell-plate-associated protein that is related in sequence to proteins involved in membrane trafficking in other eukaryotes The mRNA is cell-to-cell mobile.	protein_coding	PATELLIN 1 (PATL1)	PATELLIN 1 (PATL1)
	At4g02270	AT4G02270.1	root hair specific 13 (RHS13); FUNCTIONS IN: molecular_function unknown; INVOLVED IN: biological_process unknown; LOCATED IN: endomembrane system; EXPRESSED IN: hypocotyl, root hair, root; CONTAINS InterPro DOMAIN/s: Pollen Ole e 1 allergen/extensin (InterPro:IPR006041); BEST Arabidopsis thaliana protein match is: Pollen Ole e 1 allergen and extensin family protein (TAIR:AT2G47540.1)	protein_coding	ROOT HAIR SPECIFIC 13 (RHS13)	ROOT HAIR SPECIFIC 13 (RHS13)
	At1g62280	AT1G62280.1	Encodes a protein with ten predicted transmembrane helices. The SLAH1 protein has similarity to the SLAC1 protein involved in ion homeostasis in guard cells. Although it is not expressed in guard cells, it can complement a slac1-2 mutant suggesting that it performs a similar function. SLAH1:GFP localizes to the plasma membrane.	protein_coding	SLAC1 HOMOLOGUE 1 (SLAH1)	SLAC1 HOMOLOGUE 1 (SLAH1)
	At1g36060	AT1G36060.1	encodes a member of the DREB subfamily A-6 of ERF/AP2 transcription factor family. The protein contains one AP2 domain. There are 8 members in this subfamily including RAP2.4.Overexpression results in increased drought tolerance and vitrified leaves. Binds to DRE/GCC promoter elements and activates expression of aquaporin genes AtTIP1;1, AtTIP2;3, and AtPIP2;2.	protein_coding	TRANSLUCENT GREEN (TG)	TRANSLUCENT GREEN (TG); (WIND3)
	At4g14130	AT4G14130.1	xyloglucan endotransglycosylase-related protein (XTR7)	protein_coding	XYLOGLUCAN ENDOTRANSGLUCOSYLASE/HYDROLASE 15 (XTH15)	XYLOGLUCAN ENDOTRANSGLYCOSYLASE 7 (XTR7);XYLOGLUCAN ENDOTRANSGLUCOSYLASE/HYDROLASE 15 (XTH15)
P deficiency
upregulated genes	At1g67600	AT1G67600.1	Acid phosphatase/vanadium-dependent haloperoxidase-related protein; FUNCTIONS IN: molecular_function unknown; INVOLVED IN: biological_process unknown; LOCATED IN: endomembrane system; EXPRESSED IN: 9 plant structures; EXPRESSED DURING: 4 anthesis, C globular stage, petal differentiation and expansion stage, D bilateral stage; CONTAINS InterPro DOMAIN/s: Acid phosphatase/vanadium-dependent haloper…	protein_coding
	At5g17340	AT5G17340.1	Putative membrane lipoprotein; FUNCTIONS IN: molecular_function unknown; INVOLVED IN: biological_process unknown; LOCATED IN: endomembrane system; EXPRESSED IN: petal, leaf whorl, sepal, flower; EXPRESSED DURING: 4 anthesis, petal differentiation and expansion stage; BEST Arabidopsis thaliana protein match is: Protein of unknown function (DUF1278) (TAIR:AT3G03272.1)	protein_coding
	At2g30540	AT2G30540.1	Thioredoxin superfamily protein; FUNCTIONS IN: electron carrier activity, protein disulfide oxidoreductase activity; INVOLVED IN: cell redox homeostasis; LOCATED IN: endomembrane system; EXPRESSED IN: 15 plant structures; EXPRESSED DURING: 6 growth stages; CONTAINS InterPro DOMAIN/s: Glutaredoxin-like, plant II (InterPro:IPR011905), Glutaredoxin (InterPro:IPR002109), Thioredoxin fold (InterPro:IP…	protein_coding
	At5g20790	AT5G20790.1	unknown protein; FUNCTIONS IN: molecular_function unknown; INVOLVED IN: biological_process unknown; LOCATED IN: endomembrane system; EXPRESSED IN: 11 plant structures; EXPRESSED DURING: LP.04 four leaves visible, 4 anthesis, petal differentiation and expansion stage; BEST Arabidopsis thaliana protein match is: unknown protein (TAIR:AT3G43110.1)	protein_coding
	At2g04460	AT2G04460.1	similar to unknown protein [Arabidopsis thaliana] (TAIR:AT2G10090.1); similar to pol polyprotein [Citrus x paradisi] (GB:AAK70407.1)	transposable_element_gene
	At1g19200	AT1G19200.1	Protein of unknown function (DUF581); CONTAINS InterPro DOMAIN/s: Protein of unknown function DUF581 (InterPro:IPR007650); BEST Arabidopsis thaliana protein match is: Protein of unknown function (DUF581) (TAIR:AT1G74940.1)	protein_coding
	At5g39720	AT5G39720.1	avirulence induced gene 2 like protein (AIG2L); CONTAINS InterPro DOMAIN/s: Butirosin biosynthesis, BtrG-like (InterPro:IPR013024), AIG2-like (InterPro:IPR009288); BEST Arabidopsis thaliana protein match is: AIG2-like (avirulence induced gene) family protein (TAIR:AT5G39730.1)	protein_coding	AVIRULENCE INDUCED GENE 2 LIKE PROTEIN (AIG2L)	AVIRULENCE INDUCED GENE 2 LIKE PROTEIN (AIG2L)
	At1g56600	AT1G56600.1	GolS2 is a galactinol synthase that catalyzes the formation of galactinol from UDP-galactose and myo-inositol. GolS2 transcript levels rise in response to methyl viologen, an oxidative damage-inducing agent. Plants over-expressing GolS2 have increased tolerance to salt, chilling, and high-light stress.	protein_coding	GALACTINOL SYNTHASE 2 (GolS2)	GALACTINOL SYNTHASE 2 (AtGolS2);GALACTINOL SYNTHASE 2 (GolS2)
	At5g67080	AT5G67080.1	member of MEKK subfamily	protein_coding	MITOGEN-ACTIVATED PROTEIN KINASE KINASE KINASE 19 (MAPKKK19)	MITOGEN-ACTIVATED PROTEIN KINASE KINASE KINASE 19 (MAPKKK19)
	At2g11810	AT2G11810.1	MGD3 is the major enzyme for galactolipid metabolism during phosphate starvation. Does not contribute to galactolipid synthesis under P1-sufficient conditions.	protein_coding	MONOGALACTOSYLDIACYLGLYCEROL SYNTHASE TYPE C (MGDC)	MONOGALACTOSYLDIACYLGLYCEROL SYNTHASE TYPE C (MGDC);MONOGALACTOSYL DIACYLGLYCEROL SYNTHASE 3 (MGD3); (ATMGD3)
	At3g03540	AT3G03540.1	Encodes a nonspecific phospholipase C. Located in the cytosol. Involved in the conversion of phospholipids to glycolipids under phosphate deprivation conditions.	protein_coding	NON-SPECIFIC PHOSPHOLIPASE C5 (NPC5)	NON-SPECIFIC PHOSPHOLIPASE C5 (NPC5)
	At1g73220	AT1G73220.1	Encodes Organic Cation Transporter 1 (OCT1), likely to be involved in polyamine transport.	protein_coding	ORGANIC CATION/CARNITINE TRANSPORTER1 (OCT1)	ORGANIC CATION/CARNITINE TRANSPORTER1 (AtOCT1);ORGANIC CATION/CARNITINE TRANSPORTER1 (OCT1)
	At1g73010	AT1G73010.1	Encodes PPsPase1, a pyrophosphate-specific phosphatase catalyzing the specific cleavage of pyrophosphate (Km 38.8 uM) with an alkaline catalytic pH optimum. Expression is upregulated in the shoot of cax1/cax3 mutant.	protein_coding	PHOSPHATE STARVATION-INDUCED GENE 2 (PS2)	PYROPHOSPHATE-SPECIFIC PHOSPHATASE1 (PPsPase1);PHOSPHATE STARVATION-INDUCED GENE 2 (PS2);PHOSPHATE STARVATION-INDUCED GENE 2 (ATPS2);PYROPHOSPHATE-SPECIFIC PHOSPHATASE1 (AtPPsPase1)
	At2g38940	AT2G38940.1	Encodes Pht1;4, a member of the Pht1 family of phosphate transporters which include: Pht1;1/At5g43350, Pht1;2/At5g43370, Pht1;3/At5g43360, Pht1;4/At2g38940, Pht1;5/At2g32830, Pht1;6/At5g43340, Pht1;7/At3g54700, Pht1;8/At1g20860, Pht1;9/At1g76430 (Plant Journal 2002, 31:341). Expression is upregulated in the shoot of cax1/cax3 mutant and is responsive to phosphate (Pi) and not phosphite (Phi) in r…	protein_coding	PHOSPHATE TRANSPORTER 1;4 (PHT1;4)	PHOSPHATE TRANSPORTER 1;4 (PHT1;4);ARABIDOPSIS THALIANA PHOSPHATE TRANSPORTER 2 (ATPT2)
	At2g32830	AT2G32830.1	Encodes Pht1;5, a member of the Pht1 family of phosphate transporters which include: Pht1;1/At5g43350, Pht1;2/At5g43370, Pht1;3/At5g43360, Pht1;4/At2g38940, Pht1;5/At2g32830, Pht1;6/At5g43340, Pht1;7/At3g54700, Pht1;8/At1g20860, Pht1;9/At1g76430 (Plant Journal 2002, 31:341).	protein_coding	PHOSPHATE TRANSPORTER 1;5 (PHT1;5)	PHOSPHATE TRANSPORTER 5 (PHT5);PHOSPHATE TRANSPORTER 1;5 (PHT1;5)
	At1g17710	AT1G17710.1	Encodes a phosphoethanolamine/phosphocholine phosphatase. It is likely to be involved in the liberation of inorganic phosphate from intracellular sources. Expression is upregulated in the shoot of cax1/cax3 mutant.	protein_coding	PHOSPHOETHANOLAMINE/PHOSPHOCHOLINE PHOSPHATASE 1 (PEPC1)	(ATPEPC1);PHOSPHOETHANOLAMINE/PHOSPHOCHOLINE PHOSPHATASE 1 (PEPC1);ARABIDOPSIS THALIANA PHOSPHOETHANOLAMINE/PHOSPHOCHOLINE PHOSPHATASE 1 (ATPEPC1)
	At3g05630	AT3G05630.1	Encodes a member of the PXPH-PLD subfamily of phospholipase D proteins. Regulates vesicle trafficking. Required for auxin transport and distribution and hence auxin responses. This subfamily is novel structurally different from the majority of plant PLDs by having phox homology (PX) and pleckstrin homology (PH) domains. Involved regulating root development in response to nutrient limitation. Play…	protein_coding	PHOSPHOLIPASE D P2 (PLDP2)	PHOSPHOLIPASE D P2 (PLDP2);PHOSPHOLIPASE D ZETA 2 (PDLZ2);PHOSPHOLIPASE D ZETA 2 (PLDZETA2)
	At3g02040	AT3G02040.1	Encodes a member of the glycerophosphodiester phosphodiesterase (GDPD) family. Has glycerophosphodiester phosphodiesterase activity. Functions in maintaining cellular phosphate homeostasis under phosphate starvation. The mRNA is cell-to-cell mobile.	protein_coding	SENESCENCE-RELATED GENE 3 (SRG3)	SENESCENCE-RELATED GENE 3 (SRG3);GLYCEROPHOSPHODIESTER PHOSPHODIESTERASE 1 (GDPD1); (AtGDPD1)
	At5g20150	AT5G20150.1	Expression is upregulated in the shoot of cax1/cax3 mutant. Additionally, its expression is responsive to both phosphate (Pi) and phosphite (Phi) in both roots and shoots. The mRNA is cell-to-cell mobile.	protein_coding	SPX DOMAIN GENE 1 (SPX1)	SPX DOMAIN GENE 1 (SPX1);ARABIDOPSIS THALIANA SPX DOMAIN GENE 1 (ATSPX1)
	At2g45130	AT2G45130.1	Expression is upregulated in the shoot of cax1/cax3 mutant.	protein_coding	SPX DOMAIN GENE 3 (SPX3)	ARABIDOPSIS THALIANA SPX DOMAIN GENE 3 (ATSPX3);SPX DOMAIN GENE 3 (SPX3)
downregulated genes	At1g80320	AT1G80320.1	2-oxoglutarate (2OG) and Fe(II)-dependent oxygenase superfamily protein; FUNCTIONS IN: oxidoreductase activity; INVOLVED IN: biological_process unknown; LOCATED IN: cellular_component unknown; EXPRESSED IN: root; CONTAINS InterPro DOMAIN/s: Oxoglutarate/iron-dependent oxygenase (InterPro:IPR005123); BEST Arabidopsis thaliana protein match is: 2-oxoglutarate (2OG) and Fe(II)-dependent oxygenase su…	protein_coding
	At5g62720	AT5G62720.1	Integral membrane HPP family protein; FUNCTIONS IN: molecular_function unknown; INVOLVED IN: biological_process unknown; LOCATED IN: integral to membrane, chloroplast inner membrane, chloroplast envelope; EXPRESSED IN: 22 plant structures; EXPRESSED DURING: 13 growth stages; CONTAINS InterPro DOMAIN/s: HPP (InterPro:IPR007065); BEST Arabidopsis thaliana protein match is: Integral membrane HPP fam…	protein_coding
	At5g52790	AT5G52790.1	FUNCTIONS IN: molecular_function unknown; INVOLVED IN: biological_process unknown; LOCATED IN: endomembrane system; CONTAINS InterPro DOMAIN/s: Protein of unknown function DUF21 (InterPro:IPR002550), Cystathionine beta-synthase, core (InterPro:IPR000644); BEST Arabidopsis thaliana protein match is: CBS domain-containing protein with a domain of unknown function (DUF21) (TAIR:AT2G14520.1)	protein_coding
	At5g19970	AT5G19970.1	unknown protein	protein_coding
	At1g52820	AT1G52820.1	2-oxoglutarate (2OG) and Fe(II)-dependent oxygenase superfamily protein; FUNCTIONS IN: oxidoreductase activity; EXPRESSED IN: root; CONTAINS InterPro DOMAIN/s: Oxoglutarate/iron-dependent oxygenase (InterPro:IPR005123); BEST Arabidopsis thaliana protein match is: 2-oxoglutarate (2OG) and Fe(II)-dependent oxygenase superfamily protein (TAIR:AT4G03070.1)	protein_coding
	At1g76890	AT1G76890.2	encodes a plant trihelix DNA-binding protein	protein_coding	(GT2)	(GT2); (AT-GT2)
	At1g73600	AT1G73600.2	Encodes a S-adenosyl-L-methionine-dependent phosphoethanolamine N-methyltransferase whose expression is responsive to both phosphate (Pi) and phosphite (Phi) in roots.	protein_coding	(NMT)	(NMT); (NMT3)
	At3g48740	AT3G48740.1	Encodes a member of the SWEET sucrose efflux transporter family proteins.	protein_coding	(SWEET11)	(SWEET11); (AtSWEET11)
	At2g42250	AT2G42250.1	member of CYP712A	protein_coding	CYTOCHROME P450, FAMILY 712, SUBFAMILY A, POLYPEPTIDE 1 (CYP712A1)	CYTOCHROME P450, FAMILY 712, SUBFAMILY A, POLYPEPTIDE 1 (CYP712A1)
	At5g06900	AT5G06900.1	member of CYP93D	protein_coding	CYTOCHROME P450, FAMILY 93, SUBFAMILY D, POLYPEPTIDE 1 (CYP93D1)	CYTOCHROME P450, FAMILY 93, SUBFAMILY D, POLYPEPTIDE 1 (CYP93D1)
	At4g12550	AT4G12550.1	isolated from differential screening of a cDNA library from auxin-treated root culture. encodes a protein that is related to a large family of proteins that consist of a proline-rich or glycine-rich N-terminus and a hydrophobic, possibly membrane spanning C-terminus.	protein_coding	AUXIN-INDUCED IN ROOT CULTURES 1 (AIR1)	AUXIN-INDUCED IN ROOT CULTURES 1 (AIR1)
	At1g49860	AT1G49860.1	Encodes glutathione transferase belonging to the phi class of GSTs. Naming convention according to Wagner et al. (2002). The mRNA is cell-to-cell mobile.	protein_coding	GLUTATHIONE S-TRANSFERASE (CLASS PHI) 14 (GSTF14)	GLUTATHIONE S-TRANSFERASE (CLASS PHI) 14 (ATGSTF14);GLUTATHIONE S-TRANSFERASE (CLASS PHI) 14 (GSTF14)
	At1g21100	AT1G21100.1	O-methyltransferase family protein; FUNCTIONS IN: methyltransferase activity, O-methyltransferase activity, protein dimerization activity; LOCATED IN: cytosol; EXPRESSED IN: stem, cotyledon, hypocotyl, root, leaf; EXPRESSED DURING: LP.04 four leaves visible; CONTAINS InterPro DOMAIN/s: Winged helix-turn-helix transcription repressor DNA-binding (InterPro:IPR011991), Plant methyltransferase dimeri…	protein_coding	INDOLE GLUCOSINOLATE O-METHYLTRANSFERASE 1 (IGMT1)	INDOLE GLUCOSINOLATE O-METHYLTRANSFERASE 1 (IGMT1)
	At4g19690	AT4G19690.2	The gene encodes Fe2+ transporter protein. It is a member of the Zrt/Irt-like protein (ZIP) family of transporters. AtIRT1 has broad specificity for divalent heavy metals, mediating the transport of zinc, manganese, cobalt and cadmium under Fe-deficient conditions. IRT1 is monoubiquitinated to promote endocytic trafficking. The mRNA is cell-to-cell mobile.	protein_coding	IRON-REGULATED TRANSPORTER 1 (IRT1)	IRON-REGULATED TRANSPORTER 1 (IRT1)
	At1g78815	AT1G78815.1	LIGHT SENSITIVE HYPOCOTYLS 7 (LSH7); FUNCTIONS IN: molecular_function unknown; INVOLVED IN: biological_process unknown; LOCATED IN: chloroplast; EXPRESSED IN: inflorescence meristem, hypocotyl, root, flower; EXPRESSED DURING: petal differentiation and expansion stage; CONTAINS InterPro DOMAIN/s: Protein of unknown function DUF640 (InterPro:IPR006936); BEST Arabidopsis thaliana protein match is: P…	protein_coding	LIGHT SENSITIVE HYPOCOTYLS 7 (LSH7)	LIGHT SENSITIVE HYPOCOTYLS 7 (LSH7)
	At2g01530	AT2G01530.1	MLP-like protein 329 (MLP329); FUNCTIONS IN: copper ion binding; INVOLVED IN: response to biotic stimulus, defense response; LOCATED IN: cellular_component unknown; EXPRESSED IN: hypocotyl, root; CONTAINS InterPro DOMAIN/s: Bet v I allergen (InterPro:IPR000916); BEST Arabidopsis thaliana protein match is: MLP-like protein 328 (TAIR:AT2G01520.1)	protein_coding	MLP-LIKE PROTEIN 329 (MLP329)	MLP-LIKE PROTEIN 329 (MLP329);(ZUSAMMEN-CA)-ENHANCED 2 (ZCE2)
	At1g11080	AT1G11080.2	serine carboxypeptidase-like 31 (scpl31); FUNCTIONS IN: serine-type carboxypeptidase activity; INVOLVED IN: proteolysis; LOCATED IN: endomembrane system; EXPRESSED IN: 17 plant structures; EXPRESSED DURING: 4 anthesis, C globular stage, petal differentiation and expansion stage, E expanded cotyledon stage, D bilateral stage; CONTAINS InterPro DOMAIN/s: Peptidase S10, serine carboxypeptidase (Inte…	protein_coding	SERINE CARBOXYPEPTIDASE-LIKE 31 (scpl31)	SERINE CARBOXYPEPTIDASE-LIKE 31 (scpl31)
	At1g62280	AT1G62280.1	Encodes a protein with ten predicted transmembrane helices. The SLAH1 protein has similarity to the SLAC1 protein involved in ion homeostasis in guard cells. Although it is not expressed in guard cells, it can complement a slac1-2 mutant suggesting that it performs a similar function. SLAH1:GFP localizes to the plasma membrane.	protein_coding	SLAC1 HOMOLOGUE 1 (SLAH1)	SLAC1 HOMOLOGUE 1 (SLAH1)
	At4g39770	AT4G39770.1	Haloacid dehalogenase-like hydrolase (HAD) superfamily protein; FUNCTIONS IN: catalytic activity, trehalose-phosphatase activity; INVOLVED IN: trehalose biosynthetic process, metabolic process; LOCATED IN: cellular_component unknown; EXPRESSED IN: 10 plant structures; EXPRESSED DURING: 8 growth stages; CONTAINS InterPro DOMAIN/s: HAD-superfamily hydrolase, subfamily IIB (InterPro:IPR006379), Treh…	protein_coding	TREHALOSE-6-PHOSPHATE PHOSPHATASE H (TPPH)	TREHALOSE-6-PHOSPHATE PHOSPHATASE H (TPPH)
	At4g08300	AT4G08300.1	nodulin MtN21-like transporter family protein	protein_coding	USUALLY MULTIPLE ACIDS MOVE IN AND OUT TRANSPORTERS 17 (UMAMIT17)	USUALLY MULTIPLE ACIDS MOVE IN AND OUT TRANSPORTERS 17 (UMAMIT17)
	At4g08290	AT4G08290.1	nodulin MtN21-like transporter family protein	protein_coding	USUALLY MULTIPLE ACIDS MOVE IN AND OUT TRANSPORTERS 20 (UMAMIT20)	USUALLY MULTIPLE ACIDS MOVE IN AND OUT TRANSPORTERS 20 (UMAMIT20)
S deficiency
upregulated genes	At4g31330	AT4G31330.1	Protein of unknown function, DUF599; FUNCTIONS IN: molecular_function unknown; INVOLVED IN: biological_process unknown; LOCATED IN: endomembrane system; EXPRESSED IN: 14 plant structures; EXPRESSED DURING: LP.06 six leaves visible, LP.04 four leaves visible, 4 anthesis, petal differentiation and expansion stage, LP.08 eight leaves visible; CONTAINS InterPro DOMAIN/s: Protein of unknown function D…	protein_coding
	At1g12030	AT1G12030.1	Protein of unknown function (DUF506) ; CONTAINS InterPro DOMAIN/s: Protein of unknown function DUF506, plant (InterPro:IPR006502); BEST Arabidopsis thaliana protein match is: Protein of unknown function (DUF506) (TAIR:AT1G62420.1)	protein_coding
	At1g75280	AT1G75280.1	isoflavone reductase, putative, identical to SP:P52577 Isoflavone reductase homolog P3 (EC 1.3.1.-) {Arabidopsis thaliana}; contains Pfam profile PF02716: isoflavone reductase. Involved in response to oxidative stress. The mRNA is cell-to-cell mobile.	protein_coding
	At3g05400	AT3G05400.1	Major facilitator superfamily protein; FUNCTIONS IN: carbohydrate transmembrane transporter activity, sugar:hydrogen symporter activity; INVOLVED IN: transport, transmembrane transport; LOCATED IN: integral to membrane, membrane; EXPRESSED IN: 16 plant structures; EXPRESSED DURING: 8 growth stages; CONTAINS InterPro DOMAIN/s: Sugar transporter, conserved site (InterPro:IPR005829), Major facilitat…	protein_coding
	At1g03020	AT1G03020.1	Thioredoxin superfamily protein; FUNCTIONS IN: electron carrier activity, arsenate reductase (glutaredoxin) activity, protein disulfide oxidoreductase activity; INVOLVED IN: cell redox homeostasis; LOCATED IN: cellular_component unknown; EXPRESSED IN: 7 plant structures; EXPRESSED DURING: 6 growth stages; CONTAINS InterPro DOMAIN/s: Glutaredoxin-like, plant II (InterPro:IPR011905), Thioredoxin fo…	protein_coding	(GRXS1)	(GRXS1)
	At1g23730	AT1G23730.1	beta carbonic anhydrase 3 (BCA3); FUNCTIONS IN: carbonate dehydratase activity, zinc ion binding; INVOLVED IN: carbon utilization; LOCATED IN: cytosol, plasma membrane, membrane; EXPRESSED IN: 14 plant structures; EXPRESSED DURING: 6 growth stages; CONTAINS InterPro DOMAIN/s: Carbonic anhydrase, prokaryotic-like, conserved site (InterPro:IPR015892), Carbonic anhydrase (InterPro:IPR001765); BEST A…	protein_coding	BETA CARBONIC ANHYDRASE 3 (BCA3)	BETA CARBONIC ANHYDRASE 3 (ATBCA3);BETA CARBONIC ANHYDRASE 3 (BCA3)
	At2g44460	AT2G44460.1	beta glucosidase 28 (BGLU28); FUNCTIONS IN: cation binding, hydrolase activity, hydrolyzing O-glycosyl compounds, catalytic activity; INVOLVED IN: response to karrikin; LOCATED IN: membrane; EXPRESSED IN: 10 plant structures; EXPRESSED DURING: 7 growth stages; CONTAINS InterPro DOMAIN/s: Glycoside hydrolase, family 1 (InterPro:IPR001360), Glycoside hydrolase, family 1, active site (InterPro:IPR01…	protein_coding	BETA GLUCOSIDASE 28 (BGLU28)	BETA GLUCOSIDASE 28 (BGLU28)
	At3g60140	AT3G60140.1	Encodes a protein similar to beta-glucosidase and is a member of glycoside hydrolase family 1. Expression is induced after 24 hours of dark treatment, in senescing leaves and treatment with exogenous photosynthesis inhibitor. Induction of gene expression was suppressed in excised leaves supplied with sugar. The authors suggest that the gene's expression pattern is responding to the level of sugar…	protein_coding	DARK INDUCIBLE 2 (DIN2)	DARK INDUCIBLE 2 (DIN2);SENESCENCE-RELATED GENE 2 (SRG2);BETA GLUCOSIDASE 30 (BGLU30)
	At5g26220	AT5G26220.1	ChaC-like family protein; CONTAINS InterPro DOMAIN/s: ChaC-like protein (InterPro:IPR006840); BEST Arabidopsis thaliana protein match is: ChaC-like family protein (TAIR:AT4G31290.1)	protein_coding	GAMMA-GLUTAMYL CYCLOTRANSFERASE 2;1 (GGCT2;1)	GAMMA-GLUTAMYL CYCLOTRANSFERASE 2;1 (GGCT2;1); (ATGGCT2;1)
	At1g18870	AT1G18870.1	Encodes a protein with isochorismate synthase activity involved in phylloquinone biosynthesis. Mutant studies of this gene's function suggest that its function is redundant with that of ICS1 (AT1G7410).	protein_coding	ISOCHORISMATE SYNTHASE 2 (ICS2)	ISOCHORISMATE SYNTHASE 2 (ICS2);ARABIDOPSIS ISOCHORISMATE SYNTHASE 2 (ATICS2)
	At1g36370	AT1G36370.1	Encodes a nuclear localised protein MSA1 (MORE SULPHUR ACCUMULATION1). Epigenetically regulates sulphur homeostasis. Has sequence similarity to SHM (serine hydroxymethyltransferase) but lacks SHM activity in vitro.	protein_coding	MORE SULPHUR ACCUMULATION1 (MSA1)	MORE SULPHUR ACCUMULATION1 (MSA1);SERINE HYDROXYMETHYLTRANSFERASE 7 (SHM7)
	At3g48920	AT3G48920.1	Member of the R2R3 factor gene family.	protein_coding	MYB DOMAIN PROTEIN 45 (MYB45)	MYB DOMAIN PROTEIN 45 (AtMYB45);MYB DOMAIN PROTEIN 45 (MYB45)
	At3g44320	AT3G44320.1	This enzyme catalyzes the hydrolysis of indole-3-acetonitrile (IAN) to indole-3-acetic acid (IAA) (EC 3.5.5.1) and IAN to indole-3-acetamide (IAM) at lower levels. It is the only one of the four Arabidopsis nitrilases whose mRNA levels are strongly induced when plants experience sulphur deprivation. This enzyme likely participates in other non-auxin-related metabolic pathways.	protein_coding	NITRILASE 3 (NIT3)	NITRILASE 3 (NIT3);NITRILASE 3 (AtNIT3)
	At1g56650	AT1G56650.1	Encodes a putative MYB domain containing transcription factor involved in anthocyanin metabolism and radical scavenging. Essential for the sucrose-mediated expression of the dihydroflavonol reductase gene. Auxin and ethylene responsiveness of PAP1 transcription is lost in myb12 mutants. Interacts with JAZ proteins to regulate anthocyanin accumulation.	protein_coding	PRODUCTION OF ANTHOCYANIN PIGMENT 1 (PAP1)	PRODUCTION OF ANTHOCYANIN PIGMENT 1 (PAP1);PHOSPHATIDIC ACID PHOSPHATASE 1 (PAP1);MYELOBLASTOSIS PROTEIN 75 (MYB75);SUC-INDUCED ANTHOCYANIN ACCUMULATION 1 (SIAA1);MYB DOMAIN PROTEIN 75 (ATMYB75);ARABIDOPSIS THALIANA PRODUCTION OF ANTHOCYANIN PIGMENT 1 (ATPAP1)
	At3g08860	AT3G08860.1	Encodes a protein that is predicted to have beta-alanine aminotransferase activity.	protein_coding	PYRIMIDINE 4 (PYD4)	PYRIMIDINE 4 (PYD4)
	At3g49580	AT3G49580.1	RESPONSE TO LOW SULFUR 1 (LSU1); BEST Arabidopsis thaliana protein match is: response to low sulfur 3 (TAIR:AT3G49570.1)	protein_coding	RESPONSE TO LOW SULFUR 1 (LSU1)	RESPONSE TO LOW SULFUR 1 (LSU1)
	At5g24660	AT5G24660.1	RESPONSE TO LOW SULFUR 2 (LSU2); BEST Arabidopsis thaliana protein match is: response to low sulfur 4 (TAIR:AT5G24655.1)	protein_coding	RESPONSE TO LOW SULFUR 2 (LSU2)	RESPONSE TO LOW SULFUR 2 (LSU2)
	At5g48850	AT5G48850.1	homologous to the wheat sulphate deficiency-induced gene sdi1. Expression in root and leaf is induced by sulfur starvation. Knockout mutants retained higher root and leaf sulfate concentrations, indicating a role in regulation of stored sulfate pools.	protein_coding	SULPHUR DEFICIENCY-INDUCED 1 (ATSDI1)	SULPHUR DEFICIENCY-INDUCED 1 (ATSDI1);SULPHUR DEFICIENCY-INDUCED 1 (SDI1)
Zn excess
upregulated genes	At3g61930	AT3G61930.1	unknown protein; FUNCTIONS IN: molecular_function unknown; INVOLVED IN: N-terminal protein myristoylation; EXPRESSED IN: 11 plant structures; EXPRESSED DURING: 4 anthesis, C globular stage, petal differentiation and expansion stage	protein_coding
	At5g52720	AT5G52720.1	Copper transport protein family; BEST Arabidopsis thaliana protein match is: Copper transport protein family (TAIR:AT5G52670.1)	protein_coding
	At5g05250	AT5G05250.1	unknown protein; BEST Arabidopsis thaliana protein match is: unknown protein (TAIR:AT3G56360.1)	protein_coding
	At4g16190	AT4G16190.1	Papain family cysteine protease; FUNCTIONS IN: cysteine-type peptidase activity, cysteine-type endopeptidase activity; INVOLVED IN: proteolysis; LOCATED IN: vacuole; EXPRESSED IN: 23 plant structures; EXPRESSED DURING: 13 growth stages; CONTAINS InterPro DOMAIN/s: Peptidase C1A, papain (InterPro:IPR013128), Proteinase inhibitor I29, cathepsin propeptide (InterPro:IPR013201), Peptidase C1A, papain…	protein_coding
	At2g44220	AT2G44220.1	Protein of Unknown Function (DUF239); INVOLVED IN: biological_process unknown; LOCATED IN: endomembrane system; CONTAINS InterPro DOMAIN/s: Protein of unknown function DUF239, plant (InterPro:IPR004314); BEST Arabidopsis thaliana protein match is: Protein of Unknown Function (DUF239) (TAIR:AT2G44240.1)	protein_coding
	At5g39120	AT5G39120.1	RmlC-like cupins superfamily protein; FUNCTIONS IN: manganese ion binding, nutrient reservoir activity; INVOLVED IN: biological_process unknown; LOCATED IN: endomembrane system, apoplast; CONTAINS InterPro DOMAIN/s: Cupin, RmlC-type (InterPro:IPR011051), Cupin 1 (InterPro:IPR006045), RmlC-like jelly roll fold (InterPro:IPR014710), Germin (InterPro:IPR001929), Germin, manganese binding site (Inter…	protein_coding
	At1g52120	AT1G52120.1	Mannose-binding lectin superfamily protein; CONTAINS InterPro DOMAIN/s: Mannose-binding lectin (InterPro:IPR001229); BEST Arabidopsis thaliana protein match is: Mannose-binding lectin superfamily protein (TAIR:AT1G52130.1)	protein_coding
	At5g04150	AT5G04150.1	Encodes a member of the basic helix-loop-helix transcription factor family protein. Functions as a key regulator of iron-deficiency responses independent of the master regulator FIT. Likely regulates genes involved in the distribution of iron within the plant.	protein_coding	(BHLH101)	(BHLH101)
	At4g31940	AT4G31940.1	The gene encodes a cytochrome P450 enzyme, CYP82C. It is involved in the early Fe deficiency response. The mRNA is cell-to-cell mobile.	protein_coding	CYTOCHROME P450, FAMILY 82, SUBFAMILY C, POLYPEPTIDE 4 (CYP82C4)	CYTOCHROME P450, FAMILY 82, SUBFAMILY C, POLYPEPTIDE 4 (CYP82C4)
	At3g56970	AT3G56970.1	Encodes a member of the basic helix-loop-helix transcription factor family protein.	protein_coding	BASIC HELIX-LOOP-HELIX 38 (BHLH38)	(BHLH038);OBP3-RESPONSIVE GENE 3 (ORG2);BASIC HELIX-LOOP-HELIX 38 (BHLH38)
	At3g56980	AT3G56980.1	Encodes a member of the basic helix-loop-helix transcription factor protein.	protein_coding	BASIC HELIX-LOOP-HELIX 39 (BHLH39)	(BHLH039);OBP3-RESPONSIVE GENE 3 (ORG3);BASIC HELIX-LOOP-HELIX 39 (BHLH39)
	At2g41240	AT2G41240.1	Encodes a member of the basic helix-loop-helix transcription factor family protein. Functions as a key regulator of iron-deficiency responses independent of the master regulator FIT. Likely regulates genes involved in the distribution of iron within the plant.	protein_coding	BASIC HELIX-LOOP-HELIX PROTEIN 100 (BHLH100)	BASIC HELIX-LOOP-HELIX PROTEIN 100 (BHLH100)
	At4g10500	AT4G10500.1	2-oxoglutarate (2OG) and Fe(II)-dependent oxygenase superfamily protein; FUNCTIONS IN: oxidoreductase activity, acting on paired donors, with incorporation or reduction of molecular oxygen, 2-oxoglutarate as one donor, and incorporation of one atom each of oxygen into both donors, oxidoreductase activity; INVOLVED IN: secondary metabolic process; EXPRESSED IN: 12 plant structures; EXPRESSED DURIN…	protein_coding	DMR6-LIKE OXYGENASE 1 (DLO1)	DMR6-LIKE OXYGENASE 1 (DLO1)
	At1g01580	AT1G01580.1	Encodes the low-iron-inducible ferric chelate reductase responsible for reduction of iron at the root surface. It is likely to be the major Fe(III) chelate reductase in Arabidopsis iron metabolism. Coordinately regulated with IRT1, the major transporter responsible for high-affinity iron uptake from the soil, at both transcriptional and posttranscriptional levels. Steady state mRNA levels are reg…	protein_coding	FERRIC REDUCTION OXIDASE 2 (FRO2)	FERRIC REDUCTION OXIDASE 2 (FRO2);FERRIC CHELATE REDUCTASE DEFECTIVE 1 (FRD1);FERRIC REDUCTION OXIDASE 2 (ATFRO2)
	At5g02780	AT5G02780.1	Encodes a member of the lambda family of glutathione transferases. It has thiol transferase activity and self S-glutathionylation activity in vitro.	protein_coding	GLUTATHIONE TRANSFERASE LAMBDA 1 (GSTL1)	GLUTATHIONE TRANSFERASE LAMBDA 1 (GSTL1)
	At4g19690	AT4G19690.2	The gene encodes Fe2+ transporter protein. It is a member of the Zrt/Irt-like protein (ZIP) family of transporters. AtIRT1 has broad specificity for divalent heavy metals, mediating the transport of zinc, manganese, cobalt and cadmium under Fe-deficient conditions. IRT1 is monoubiquitinated to promote endocytic trafficking. The mRNA is cell-to-cell mobile.	protein_coding	IRON-REGULATED TRANSPORTER 1 (IRT1)	IRON-REGULATED TRANSPORTER 1 (IRT1)
	At3g58810	AT3G58810.1	Member of Zinc transporter (ZAT) family. Contributes to basic cellular Zn tolerance and controls Zn partitioning, particularly under conditions of high rates of Zn influx into the root symplasm. Localizes to the vacuolar membrane.	protein_coding	METAL TOLERANCE PROTEIN A2 (MTPA2)	ARABIDOPSIS METAL TOLERANCE PROTEIN 3 (ATMTP3); (ATMTPA2);METAL TOLERANCE PROTEIN A2 (MTPA2);METAL TOLERANCE PROTEIN 3 (MTP3)
	At1g56160	AT1G56160.1	Encodes a member of the R2R3 transcription factor gene family that is involved in mediating induced systemic resistance. Genetic analysis of loss of function mutants and overexpressor lines indicates MYB72 is necessary but not sufficient for ISR.Interacts in vivo with EIL3.	protein_coding	MYB DOMAIN PROTEIN 72 (MYB72)	MYB DOMAIN PROTEIN 72 (MYB72);ARABIDOPSIS THALIANA MYB DOMAIN PROTEIN 72 (ATMYB72)
	At4g21680	AT4G21680.1	Encodes a nitrate transporter (NRT1.8). Functions in nitrate removal from the xylem sap. Mediates cadmium tolerance.	protein_coding	NRT1/ PTR FAMILY 7.2 (NPF7.2)	NITRATE TRANSPORTER 1.8 (NRT1.8);NRT1/ PTR FAMILY 7.2 (NPF7.2); (ATNPF7.2)
	At3g50740	AT3G50740.1	UGT72E1 is an UDPG:coniferyl alcohol glucosyltransferase which specifically glucosylates sinapyl- and coniferyl aldehydes. The enzyme is thought to be involved in lignin metabolism.	protein_coding	UDP-GLUCOSYL TRANSFERASE 72E1 (UGT72E1)	UDP-GLUCOSYL TRANSFERASE 72E1 (UGT72E1)
	At5g45105	AT5G45105.2	zinc transporter 8 precursor (ZIP8); FUNCTIONS IN: cation transmembrane transporter activity; INVOLVED IN: cation transport; LOCATED IN: endomembrane system, integral to membrane, membrane; CONTAINS InterPro DOMAIN/s: Zinc/iron permease, fungal/plant (InterPro:IPR004698), Zinc/iron permease (InterPro:IPR003689); BEST Arabidopsis thaliana protein match is: iron-regulated transporter 1 (TAIR:AT4G19…	protein_coding	ZINC TRANSPORTER 8 PRECURSOR (ZIP8)	ZINC TRANSPORTER 8 PRECURSOR (ZIP8)
downregulated genes	At1g80320	AT1G80320.1	2-oxoglutarate (2OG) and Fe(II)-dependent oxygenase superfamily protein; FUNCTIONS IN: oxidoreductase activity; INVOLVED IN: biological_process unknown; LOCATED IN: cellular_component unknown; EXPRESSED IN: root; CONTAINS InterPro DOMAIN/s: Oxoglutarate/iron-dependent oxygenase (InterPro:IPR005123); BEST Arabidopsis thaliana protein match is: 2-oxoglutarate (2OG) and Fe(II)-dependent oxygenase su…	protein_coding
	At1g52790	AT1G52790.1	encodes a putative oxidoreductase, 2OG-Fe(II) oxygenase family protein, similar to GS-AOP loci (GI:16118889, GI:16118887, GI:16118891, GI:16118893); contains PF03171 2OG-Fe(II) oxygenase superfamily domain	protein_coding
	At1g15540	AT1G15540.1	2-oxoglutarate (2OG) and Fe(II)-dependent oxygenase superfamily protein; FUNCTIONS IN: oxidoreductase activity; INVOLVED IN: N-terminal protein myristoylation; CONTAINS InterPro DOMAIN/s: Oxoglutarate/iron-dependent oxygenase (InterPro:IPR005123); BEST Arabidopsis thaliana protein match is: 2-oxoglutarate (2OG) and Fe(II)-dependent oxygenase superfamily protein (TAIR:AT1G80320.1)	protein_coding
	At5g06905	AT5G06905.1	member of CYP712A	protein_coding	CYTOCHROME P450, FAMILY 712, SUBFAMILY A, POLYPEPTIDE 2 (CYP712A2)	CYTOCHROME P450, FAMILY 712, SUBFAMILY A, POLYPEPTIDE 2 (CYP712A2)
	At5g06900	AT5G06900.1	member of CYP93D	protein_coding	CYTOCHROME P450, FAMILY 93, SUBFAMILY D, POLYPEPTIDE 1 (CYP93D1)	CYTOCHROME P450, FAMILY 93, SUBFAMILY D, POLYPEPTIDE 1 (CYP93D1)
	At3g45130	AT3G45130.1	lanosterol synthase 1 (LAS1); CONTAINS InterPro DOMAIN/s: Terpene synthase, conserved site (InterPro:IPR002365), Terpenoid cylases/protein prenyltransferase alpha-alpha toroid (InterPro:IPR008930), Squalene cyclase (InterPro:IPR018333), Prenyltransferase/squalene oxidase (InterPro:IPR001330); BEST Arabidopsis thaliana protein match is: cycloartenol synthase 1 (TAIR:AT2G07050.1)	protein_coding	LANOSTEROL SYNTHASE 1 (LAS1)	LANOSTEROL SYNTHASE 1 (LAS1)

## Sheet: S2
Table S2. Nutrient response marker genes unique or common to more than one condition, Related to Figure 1.
Conditions	Number of genes	AGI codes
Al excess, Fe deficiency, N deficiency, P deficiency, Zn excess	1	At4g19690
Al excess, Fe deficiency, NaCl excess	1	At4g19680
Al excess, N deficiency, P deficiency	1	At1g73220
Cu deficiency, Fe deficiency, N deficiency	1	At3g46900
Cu excess, K deficiency, NaCl excess	1	At4g26320
Fe deficiency, N deficiency, NaCl excess	1	At3g07720
Al excess, Cu deficiency	1	At5g23990
Al excess, Cu excess	2	At3g47340
		At4g15390
Al excess, Fe deficiency	1	At3g12900
Al excess, NaCl excess	1	At2g02990
Al excess, Zn excess	1	At5g45105
Cd excess, Cu excess	4	At2g29450
		At4g13580
		At2g03090
		At1g02930
Cd excess, K deficiency	1	At1g02920
Cd excess, NaCl excess	3	At4g11280
		At2g38470
		At1g27730
Cd excess, Zn excess	1	At4g21680
Cu deficiency, Fe deficiency	1	At4g25100
Cu excess, K deficiency	1	At2g30750
Cu excess, NaCl excess	3	At4g19030
		At4g37370
		At2g40000
Cu excess, P deficiency	1	At4g39770
Fe deficiency, N deficiency	1	At1g09560
Fe deficiency, Zn excess	5	At3g56980
		At3g61930
		At1g56160
		At3g50740
		At3g58810
K deficiency, Mn deficiency	1	At3g14990
K deficiency, NaCl excess	1	At4g13420
Mg deficiency, N deficiency	1	At5g04120
Mg deficiency, NaCl excess	1	At1g76650
Mn deficiency, N deficiency	1	At1g77120
Mn deficiency, P deficiency	1	At2g01530
N deficiency, NaCl excess	1	At5g01740
N deficiency, P deficiency	1	At5g52790
N deficiency, S deficiency	1	At5g24660
N deficiency, Zn excess	1	At1g01580
NaCl excess, P deficiency	1	At1g62280
P deficiency, Zn excess	2	At1g80320
		At5g06900
Al excess	30	At5g11140
		At5g45340
		At1g17950
		At5g60530
		At3g04070
		At2g36690
		At3g54920
		At4g34580
		At4g25790
		At4g26010
		At1g08430
		At5g43650
		At4g35190
		At4g05170
		At5g66650
		At2g41380
		At1g35910
		At3g47480
		At5g57625
		At1g10370
		At1g20380
		At5g38910
		At5g16010
		At3g61940
		At5g05340
		At5g10180
		At3g48360
		At1g74710
		At1g30870
		At5g38200
Cd excess	17	At3g09010
		At1g08920
		At2g20750
		At2g34650
		At4g13770
		At2g39430
		At2g04160
		At2g46650
		At3g47380
		At3g12580
		At4g36500
		At1g74310
		At2g33790
		At1g53540
		At3g23240
		At5g42180
		At1g30040
Cu deficiency	32	At2g47015
		At1g32350
		At5g59520
		At4g11730
		At4g27440
		At5g23980
		At5g22788
		At5g23989
		At4g35660
		At3g57180
		At4g13554
		At1g47395
		At4g28790
		At1g71200
		At1g53130
		At1g08830
		At5g27230
		At5g39635
		At1g69485
		At4g13550
		At2g11280
		At3g33076
		At3g06560
		At4g34850
		At1g72060
		At5g14570
		At4g15660
		At2g28190
		At1g64360
		At2g47010
		At2g33760
		At5g01110
Cu excess	27	At2g39400
		At4g22010
		At4g35100
		At2g28470
		At4g22610
		At2g40320
		At5g10430
		At4g03190
		At2g45050
		At2g35980
		At4g17870
		At1g17420
		At2g24850
		At1g69490
		At4g37390
		At1g67980
		At4g17770
		At2g32140
		At4g22690
		At2g06850
		At2g29440
		At1g61820
		At1g67330
		At3g16240
		At2g02930
		At1g04680
		At3g50930
Fe deficiency	14	At5g64100
		At1g68650
		At1g58290
		At5g59400
		At1g31330
		At5g01600
		At2g36885
		At2g37130
		At3g09220
		At2g40300
		At3g58060
		At3g06890
		At4g04770
		At4g08390
K deficiency	51	At4g14630
		At1g08090
		At3g01290
		At3g01190
		At1g03870
		At4g05200
		At5g06320
		At5g37970
		At4g18950
		At4g11290
		At2g30500
		At5g06860
		At1g36640
		At2g30440
		At3g51860
		At2g45180
		At5g59090
		At3g48320
		At2g41480
		At4g22070
		At3g62270
		At5g06870
		At1g14870
		At3g47730
		At1g26390
		At4g37030
		At1g26420
		At1g11610
		At3g12700
		At3g10980
		At5g40780
		At1g79240
		At2g30770
		At3g50970
		At4g33720
		At5g38960
		At2g46760
		At5g42050
		At1g26400
		At4g20800
		At2g46750
		At5g19890
		At1g56380
		At5g64120
		At5g60780
		At1g74590
		At1g61560
		At5g57220
		At3g01420
		At5g19600
		At2g26560
Mg deficiency	21	At3g22370
		At1g19210
		At5g43450
		At4g09960
		At3g54530
		At4g34135
		At3g44260
		At4g25470
		At5g55150
		At5g62040
		At5g52050
		At2g03760
		At4g25490
		At4g24570
		At5g59820
		At4g34410
		At1g18300
		At4g01360
		At1g35140
		At2g46400
		At3g46230
Mn deficiency	44	At4g12880
		At2g45960
		At2g38530
		At5g15970
		At4g33070
		At5g15120
		At3g03270
		At5g38980
		At4g02770
		At1g45145
		At5g02380
		At2g28950
		At2g36460
		At4g01630
		At4g28750
		At3g26450
		At1g29910
		At3g15650
		At2g16060
		At3g50820
		At2g46630
		At5g26280
		At1g09750
		At3g11930
		At2g17850
		At5g40890
		At4g27450
		At4g30020
		At1g80830
		At5g64040
		At5g60660
		At1g03820
		At1g22440
		At5g42250
		At3g16450
		At4g05180
		At2g15490
		At1g30380
		At5g15960
		At4g15610
		At3g09270
		At5g19550
		At1g69230
		At5g14120
N deficiency	38	At3g48340
		At5g63840
		At5g23220
		At1g77760
		At4g17670
		At5g09220
		At4g12360
		At4g32930
		At5g07680
		At1g24280
		At4g29905
		At4g39795
		At4g19750
		At2g25450
		At1g70260
		At5g54770
		At3g30775
		At4g32950
		At2g15620
		At1g05250
		At2g05440
		At1g64590
		At4g34950
		At3g03910
		At4g02380
		At2g22122
		At4g37220
		At3g25190
		At1g73120
		At4g33040
		At1g49500
		At4g04810
		At5g60770
		At5g45380
		At5g10210
		At4g05230
		At4g04830
		At5g42610
NaCl excess	22	At4g23680
		At5g13200
		At4g02270
		At4g01140
		At5g17350
		At3g12820
		At5g35735
		At1g22880
		At1g36060
		At1g72150
		At5g42380
		At1g76600
		At1g19900
		At5g51190
		At2g34930
		At1g80050
		At4g14130
		At1g60470
		At3g01830
		At1g74010
		At4g29780
		At1g80840
P deficiency	33	At1g67600
		At5g20150
		At1g21100
		At4g12550
		At2g45130
		At1g49860
		At1g73010
		At5g67080
		At4g08300
		At3g48740
		At1g78815
		At2g04460
		At4g08290
		At5g19970
		At3g05630
		At2g11810
		At1g52820
		At2g30540
		At1g17710
		At1g73600
		At5g62720
		At5g17340
		At1g76890
		At3g03540
		At2g38940
		At5g39720
		At1g19200
		At1g11080
		At5g20790
		At2g42250
		At2g32830
		At1g56600
		At3g02040
S deficiency	17	At3g08860
		At1g03020
		At3g49580
		At3g48920
		At3g44320
		At2g44460
		At3g60140
		At5g48850
		At1g12030
		At4g31330
		At1g75280
		At1g23730
		At1g36370
		At3g05400
		At1g18870
		At5g26220
		At1g56650
Zn excess	16	At1g15540
		At3g56970
		At1g52790
		At5g04150
		At5g02780
		At2g41240
		At4g16190
		At5g39120
		At2g44220
		At5g06905
		At3g45130
		At5g52720
		At4g31940
		At5g05250
		At1g52120
		At4g10500

## Sheet: S3
Table S3. GO categories overrepresented in the Arabidopsis nutrient response gene coexpression network, Related to Figure 2.
Analysis Type:	PANTHER Overrepresentation Test (Released 20171205)
Annotation Version and Release Date:	GO Ontology database Released 2018-05-21
Analyzed List:	Client Text Box Input (Arabidopsis thaliana)
Reference List:	Arabidopsis thaliana (all genes in database)
Test Type:	FISHER
GO biological process complete	Arabidopsis thaliana - REFLIST (27502)	Client Text Box Input (1647)	Client Text Box Input (expected)	Client Text Box Input (over/under)	Client Text Box Input (fold Enrichment)	Client Text Box Input (raw P-value)	Client Text Box Input (FDR)
indole glucosinolate catabolic process (GO:0042344)	4	4	0.24	+	16.73	0.000588	0.0113
hydrogen peroxide transmembrane transport (GO:0080170)	6	5	0.36	+	13.94	0.000197	0.00433
cell-cell junction assembly (GO:0007043)	5	4	0.3	+	13.38	0.00101	0.0172
regulation of response to nutrient levels (GO:0032107)	5	4	0.3	+	13.38	0.00101	0.0172
regulation of response to extracellular stimulus (GO:0032104)	5	4	0.3	+	13.38	0.00101	0.0171
indole-containing compound catabolic process (GO:0042436)	12	8	0.72	+	11.15	6.89e-06	0.000212
cadmium ion transport (GO:0015691)	9	6	0.54	+	11.15	0.000103	0.00241
cellular monovalent inorganic anion homeostasis (GO:0030320)	6	4	0.36	+	11.15	0.00161	0.025
cellular anion homeostasis (GO:0030002)	6	4	0.36	+	11.15	0.00161	0.025
cellular response to sulfur starvation (GO:0010438)	6	4	0.36	+	11.15	0.00161	0.0249
cell junction assembly (GO:0034329)	6	4	0.36	+	11.15	0.00161	0.0248
camalexin metabolic process (GO:0052317)	11	7	0.66	+	10.65	3.29e-05	0.000888
anaerobic respiration (GO:0009061)	11	7	0.66	+	10.65	3.29e-05	0.000884
cellular response to nitrate (GO:0071249)	11	7	0.66	+	10.65	3.29e-05	0.00088
camalexin biosynthetic process (GO:0010120)	11	7	0.66	+	10.65	3.29e-05	0.000876
antibiotic transport (GO:0042891)	8	5	0.48	+	10.46	0.000499	0.00973
stress response to metal ion (GO:0097501)	13	8	0.78	+	10.29	1.06e-05	0.000321
one-carbon compound transport (GO:0019755)	7	4	0.42	+	9.56	0.00242	0.0344
sporopollenin biosynthetic process (GO:0080110)	7	4	0.42	+	9.56	0.00242	0.0343
cellular response to iron ion starvation (GO:0010106)	7	4	0.42	+	9.56	0.00242	0.0343
stress response to cadmium ion (GO:1990170)	9	5	0.54	+	9.29	0.00074	0.0136
detoxification of cadmium ion (GO:0071585)	9	5	0.54	+	9.29	0.00074	0.0136
detoxification of inorganic compound (GO:0061687)	11	6	0.66	+	9.12	0.00023	0.00497
phytoalexin biosynthetic process (GO:0052315)	13	7	0.78	+	9.01	7.25e-05	0.00178
phytoalexin metabolic process (GO:0052314)	13	7	0.78	+	9.01	7.25e-05	0.00177
indole phytoalexin biosynthetic process (GO:0009700)	13	7	0.78	+	9.01	7.25e-05	0.00176
indole phytoalexin metabolic process (GO:0046217)	13	7	0.78	+	9.01	7.25e-05	0.00176
defense response by callose deposition in cell wall (GO:0052544)	16	8	0.96	+	8.36	3.28e-05	0.000894
amino acid export across plasma membrane (GO:0032973)	8	4	0.48	+	8.36	0.00346	0.0461
defense response by cell wall thickening (GO:0052482)	16	8	0.96	+	8.36	3.28e-05	0.00089
tryptophan catabolic process (GO:0006569)	8	4	0.48	+	8.36	0.00346	0.046
indolalkylamine catabolic process (GO:0046218)	8	4	0.48	+	8.36	0.00346	0.0459
cellular response to hypoxia (GO:0071456)	29	14	1.73	+	8.08	5.21e-08	2.39e-06
response to nitrate (GO:0010167)	29	14	1.73	+	8.08	5.21e-08	2.37e-06
response to salt (GO:1902074)	11	5	0.66	+	7.6	0.00147	0.0231
cellular response to oxygen levels (GO:0071453)	31	14	1.85	+	7.55	9.97e-08	4.3e-06
cellular response to decreased oxygen levels (GO:0036294)	31	14	1.85	+	7.55	9.97e-08	4.27e-06
iron ion transport (GO:0006826)	20	9	1.2	+	7.53	2.02e-05	0.000578
defense response by callose deposition (GO:0052542)	18	8	1.08	+	7.43	6.3e-05	0.00159
cellular detoxification (GO:1990748)	16	7	0.96	+	7.32	0.000197	0.00432
cellular response to reactive nitrogen species (GO:1902170)	32	14	1.91	+	7.32	1.36e-07	5.62e-06
induced systemic resistance (GO:0009682)	30	13	1.79	+	7.25	4.15e-07	1.54e-05
toxin biosynthetic process (GO:0009403)	21	9	1.26	+	7.17	2.74e-05	0.000765
cellular response to superoxide (GO:0071451)	12	5	0.72	+	6.97	0.00198	0.0291
cellular response to oxygen radical (GO:0071450)	12	5	0.72	+	6.97	0.00198	0.029
cellular oxidant detoxification (GO:0098869)	12	5	0.72	+	6.97	0.00198	0.029
removal of superoxide radicals (GO:0019430)	12	5	0.72	+	6.97	0.00198	0.0289
detoxification (GO:0098754)	77	32	4.6	+	6.95	4.48e-15	6.98e-13
toxin metabolic process (GO:0009404)	71	29	4.24	+	6.83	1.21e-13	1.46e-11
toxin catabolic process (GO:0009407)	49	20	2.93	+	6.83	7.65e-10	4.71e-08
amino acid import (GO:0043090)	15	6	0.9	+	6.69	0.000831	0.0147
indole glucosinolate metabolic process (GO:0042343)	35	14	2.09	+	6.69	3.26e-07	1.26e-05
water transport (GO:0006833)	20	8	1.2	+	6.69	0.000113	0.00262
monovalent inorganic anion homeostasis (GO:0055083)	20	8	1.2	+	6.69	0.000113	0.00261
fluid transport (GO:0042044)	20	8	1.2	+	6.69	0.000113	0.0026
divalent inorganic anion homeostasis (GO:0072505)	20	8	1.2	+	6.69	0.000113	0.00259
response to insect (GO:0009625)	28	11	1.67	+	6.57	6.87e-06	0.000213
defense response to insect (GO:0002213)	18	7	1.08	+	6.51	0.000351	0.00717
phosphate ion homeostasis (GO:0055062)	18	7	1.08	+	6.51	0.000351	0.00715
response to copper ion (GO:0046688)	18	7	1.08	+	6.51	0.000351	0.00712
trivalent inorganic anion homeostasis (GO:0072506)	18	7	1.08	+	6.51	0.000351	0.0071
superoxide metabolic process (GO:0006801)	13	5	0.78	+	6.43	0.00262	0.0364
pentose-phosphate shunt, oxidative branch (GO:0009051)	13	5	0.78	+	6.43	0.00262	0.0363
response to herbicide (GO:0009635)	13	5	0.78	+	6.43	0.00262	0.0362
syncytium formation (GO:0006949)	16	6	0.96	+	6.27	0.00109	0.0182
nitrate transport (GO:0015706)	35	13	2.09	+	6.21	1.68e-06	5.71e-05
manganese ion transport (GO:0006828)	14	5	0.84	+	5.97	0.00339	0.0456
reactive nitrogen species metabolic process (GO:2001057)	42	15	2.51	+	5.97	4.07e-07	1.52e-05
response to mannitol (GO:0010555)	14	5	0.84	+	5.97	0.00339	0.0455
response to symbiont (GO:0009608)	14	5	0.84	+	5.97	0.00339	0.0454
response to superoxide (GO:0000303)	14	5	0.84	+	5.97	0.00339	0.0453
lignan biosynthetic process (GO:0009807)	17	6	1.02	+	5.9	0.0014	0.0225
lignan metabolic process (GO:0009806)	17	6	1.02	+	5.9	0.0014	0.0224
anthocyanin-containing compound biosynthetic process (GO:0009718)	17	6	1.02	+	5.9	0.0014	0.0224
S-glycoside biosynthetic process (GO:0016144)	54	19	3.23	+	5.89	1.45e-08	7.33e-07
glucosinolate biosynthetic process (GO:0019761)	54	19	3.23	+	5.89	1.45e-08	7.27e-07
glycosinolate biosynthetic process (GO:0019758)	54	19	3.23	+	5.89	1.45e-08	7.2e-07
regulation of glucosinolate biosynthetic process (GO:0010439)	23	8	1.37	+	5.82	0.000247	0.0052
response to hypoxia (GO:0001666)	67	23	4.01	+	5.74	6.66e-10	4.15e-08
cellular iron ion homeostasis (GO:0006879)	35	12	2.09	+	5.74	8.22e-06	0.000251
response to decreased oxygen levels (GO:0036293)	73	25	4.36	+	5.73	1.27e-10	9.04e-09
response to toxic substance (GO:0009636)	192	65	11.48	+	5.66	3.94e-25	1.37e-22
response to oxygen levels (GO:0070482)	74	25	4.42	+	5.65	1.61e-10	1.1e-08
callose deposition in cell wall (GO:0052543)	27	9	1.61	+	5.58	0.000133	0.00301
cellular response to nitric oxide (GO:0071732)	21	7	1.26	+	5.58	0.000744	0.0136
glycogen metabolic process (GO:0005977)	18	6	1.08	+	5.58	0.00178	0.027
energy reserve metabolic process (GO:0006112)	18	6	1.08	+	5.58	0.00178	0.0269
nitrate assimilation (GO:0042128)	39	13	2.33	+	5.58	4.48e-06	0.000148
nitrate metabolic process (GO:0042126)	39	13	2.33	+	5.58	4.48e-06	0.000147
sulfate transport (GO:0008272)	18	6	1.08	+	5.58	0.00178	0.0269
phloem transport (GO:0010233)	18	6	1.08	+	5.58	0.00178	0.0268
vascular transport (GO:0010232)	18	6	1.08	+	5.58	0.00178	0.0267
regulation of systemic acquired resistance (GO:0010112)	21	7	1.26	+	5.58	0.000744	0.0136
glutathione metabolic process (GO:0006749)	71	23	4.24	+	5.42	1.68e-09	1e-07
response to hydrogen peroxide (GO:0042542)	71	23	4.24	+	5.42	1.68e-09	9.94e-08
cell wall thickening (GO:0052386)	28	9	1.67	+	5.38	0.000167	0.00374
cellular response to toxic substance (GO:0097237)	28	9	1.67	+	5.38	0.000167	0.00372
response to nitric oxide (GO:0071731)	22	7	1.32	+	5.32	0.000934	0.016
response to bronchodilator (GO:0097366)	22	7	1.32	+	5.32	0.000934	0.016
iron ion homeostasis (GO:0055072)	57	18	3.41	+	5.28	1.34e-07	5.61e-06
sequestering of metal ion (GO:0051238)	19	6	1.14	+	5.28	0.00223	0.0321
transition metal ion homeostasis (GO:0055076)	96	30	5.74	+	5.23	1.23e-11	1.07e-09
response to ozone (GO:0010193)	32	10	1.91	+	5.23	8.87e-05	0.0021
regulation of secondary metabolite biosynthetic process (GO:1900376)	36	11	2.15	+	5.11	4.71e-05	0.00122
hydrogen peroxide catabolic process (GO:0042744)	95	29	5.68	+	5.11	4.31e-11	3.35e-09
anthocyanin-containing compound metabolic process (GO:0046283)	23	7	1.37	+	5.09	0.00116	0.0191
response to wounding (GO:0009611)	217	66	12.97	+	5.09	2.28e-23	7.5e-21
response to iron ion (GO:0010039)	56	17	3.35	+	5.08	4.72e-07	1.74e-05
response to oomycetes (GO:0002239)	53	16	3.17	+	5.05	1.08e-06	3.82e-05
cellular transition metal ion homeostasis (GO:0046916)	63	19	3.77	+	5.05	1.1e-07	4.66e-06
regulation of jasmonic acid mediated signaling pathway (GO:2000022)	30	9	1.79	+	5.02	0.000257	0.00538
antibiotic catabolic process (GO:0017001)	100	30	5.98	+	5.02	2.86e-11	2.35e-09
indole-containing compound metabolic process (GO:0042430)	100	30	5.98	+	5.02	2.86e-11	2.32e-09
response to high light intensity (GO:0009644)	80	24	4.78	+	5.02	2.67e-09	1.53e-07
anion homeostasis (GO:0055081)	47	14	2.81	+	4.98	5.75e-06	0.000186
zinc ion transport (GO:0006829)	27	8	1.61	+	4.96	0.000603	0.0116
response to reactive oxygen species (GO:0000302)	171	50	10.22	+	4.89	1.91e-17	4.34e-15
leucine metabolic process (GO:0006551)	24	7	1.43	+	4.88	0.00142	0.0226
cellular response to inorganic substance (GO:0071241)	72	21	4.3	+	4.88	3.89e-08	1.8e-06
photosynthesis, light harvesting in photosystem I (GO:0009768)	24	7	1.43	+	4.88	0.00142	0.0226
extracellular matrix assembly (GO:0085029)	38	11	2.27	+	4.84	7.1e-05	0.00176
pollen wall assembly (GO:0010208)	38	11	2.27	+	4.84	7.1e-05	0.00176
reactive oxygen species metabolic process (GO:0072593)	133	38	7.95	+	4.78	2.44e-13	2.77e-11
pollen exine formation (GO:0010584)	28	8	1.67	+	4.78	0.000737	0.0137
sulfur compound transport (GO:0072348)	28	8	1.67	+	4.78	0.000737	0.0136
hydrogen peroxide metabolic process (GO:0042743)	102	29	6.1	+	4.76	1.77e-10	1.21e-08
S-glycoside metabolic process (GO:0016143)	148	42	8.85	+	4.75	1.65e-14	2.44e-12
glucosinolate metabolic process (GO:0019760)	148	42	8.85	+	4.75	1.65e-14	2.38e-12
glycosinolate metabolic process (GO:0019757)	148	42	8.85	+	4.75	1.65e-14	2.33e-12
cell wall modification involved in multidimensional cell growth (GO:0042547)	29	8	1.73	+	4.61	0.000895	0.0155
cellular component assembly involved in morphogenesis (GO:0010927)	40	11	2.39	+	4.6	0.000105	0.00244
cellular response to reactive oxygen species (GO:0034614)	51	14	3.05	+	4.59	1.26e-05	0.000376
callose localization (GO:0052545)	33	9	1.97	+	4.56	0.000464	0.00911
response to molecule of bacterial origin (GO:0002237)	33	9	1.97	+	4.56	0.000464	0.00908
nitrogen cycle metabolic process (GO:0071941)	48	13	2.87	+	4.53	2.88e-05	0.000789
S-glycoside catabolic process (GO:0016145)	37	10	2.21	+	4.52	0.000241	0.00517
glucosinolate catabolic process (GO:0019762)	37	10	2.21	+	4.52	0.000241	0.00515
glycosinolate catabolic process (GO:0019759)	37	10	2.21	+	4.52	0.000241	0.00513
plant-type cell wall loosening (GO:0009828)	38	10	2.27	+	4.4	0.000289	0.00603
response to chitin (GO:0010200)	137	36	8.19	+	4.4	7.99e-12	7.5e-10
cofactor catabolic process (GO:0051187)	122	32	7.29	+	4.39	1.19e-10	8.55e-09
response to zinc ion (GO:0010043)	46	12	2.75	+	4.36	7.89e-05	0.00188
inorganic anion transport (GO:0015698)	119	31	7.11	+	4.36	2.66e-10	1.75e-08
plant-type cell wall modification involved in multidimensional cell growth (GO:0009831)	27	7	1.61	+	4.34	0.00251	0.0351
defense response to oomycetes (GO:0002229)	35	9	2.09	+	4.3	0.000666	0.0125
inorganic anion transmembrane transport (GO:0098661)	35	9	2.09	+	4.3	0.000666	0.0125
response to light intensity (GO:0009642)	158	40	9.44	+	4.24	1.53e-12	1.58e-10
cellular response to starvation (GO:0009267)	136	34	8.13	+	4.18	9.43e-11	7.15e-09
transition metal ion transport (GO:0000041)	84	21	5.02	+	4.18	3.51e-07	1.35e-05
polysaccharide localization (GO:0033037)	36	9	2.15	+	4.18	0.000791	0.0143
regulation of secondary metabolic process (GO:0043455)	60	15	3.59	+	4.18	1.61e-05	0.000477
response to starvation (GO:0042594)	154	38	9.21	+	4.13	1.05e-11	9.44e-10
response to antibiotic (GO:0046677)	297	73	17.75	+	4.11	4.09e-21	1.1e-18
flavonoid biosynthetic process (GO:0009813)	66	16	3.95	+	4.06	1.18e-05	0.000355
cellular response to nutrient levels (GO:0031669)	157	38	9.39	+	4.05	1.72e-11	1.45e-09
benzene-containing compound metabolic process (GO:0042537)	50	12	2.99	+	4.01	0.000155	0.00349
cellular response to extracellular stimulus (GO:0031668)	192	46	11.48	+	4.01	1.79e-13	2.07e-11
response to oxidative stress (GO:0006979)	475	113	28.39	+	3.98	5.2e-31	3.07e-28
leaf senescence (GO:0010150)	97	23	5.8	+	3.97	2.22e-07	9e-06
cellular response to iron ion (GO:0071281)	38	9	2.27	+	3.96	0.0011	0.0183
flavonoid metabolic process (GO:0009812)	76	18	4.54	+	3.96	4.54e-06	0.000148
response to drug (GO:0042493)	583	137	34.85	+	3.93	5.61e-37	6.63e-34
cellular response to external stimulus (GO:0071496)	196	46	11.72	+	3.93	3.35e-13	3.74e-11
heat acclimation (GO:0010286)	43	10	2.57	+	3.89	0.000668	0.0125
sulfur compound catabolic process (GO:0044273)	52	12	3.11	+	3.86	0.000212	0.0046
plant organ senescence (GO:0090693)	100	23	5.98	+	3.85	3.53e-07	1.35e-05
metal ion homeostasis (GO:0055065)	161	37	9.62	+	3.84	1.12e-10	8.3e-09
defense response to bacterium, incompatible interaction (GO:0009816)	40	9	2.39	+	3.76	0.0015	0.0234
response to jasmonic acid (GO:0009753)	214	48	12.79	+	3.75	4.3e-13	4.71e-11
cellular metal ion homeostasis (GO:0006875)	116	26	6.93	+	3.75	9.7e-08	4.25e-06
drug transport (GO:0015893)	116	26	6.93	+	3.75	9.7e-08	4.22e-06
indole-containing compound biosynthetic process (GO:0042435)	58	13	3.47	+	3.75	0.000151	0.0034
response to nutrient levels (GO:0031667)	197	44	11.78	+	3.74	4.56e-12	4.5e-10
response to extracellular stimulus (GO:0009991)	233	52	13.93	+	3.73	5.43e-14	7.3e-12
phosphate ion transport (GO:0006817)	36	8	2.15	+	3.72	0.0029	0.0394
cellular response to phosphate starvation (GO:0016036)	63	14	3.77	+	3.72	9.21e-05	0.00217
aging (GO:0007568)	154	34	9.21	+	3.69	1.54e-09	9.3e-08
regulation of sulfur metabolic process (GO:0042762)	41	9	2.45	+	3.67	0.00174	0.0265
secondary metabolic process (GO:0019748)	521	114	31.14	+	3.66	1.53e-28	7.56e-26
response to salicylic acid (GO:0009751)	202	43	12.08	+	3.56	3.04e-11	2.43e-09
jasmonic acid metabolic process (GO:0009694)	47	10	2.81	+	3.56	0.00121	0.0198
cellular response to drug (GO:0035690)	95	20	5.68	+	3.52	6.4e-06	0.000201
cellular modified amino acid metabolic process (GO:0006575)	143	30	8.55	+	3.51	3.74e-08	1.74e-06
sulfur compound biosynthetic process (GO:0044272)	163	34	9.74	+	3.49	5.38e-09	2.92e-07
drug transmembrane transport (GO:0006855)	87	18	5.2	+	3.46	2.24e-05	0.00063
cellular response to metal ion (GO:0071248)	58	12	3.47	+	3.46	0.000504	0.0098
xyloglucan metabolic process (GO:0010411)	58	12	3.47	+	3.46	0.000504	0.00977
inorganic ion homeostasis (GO:0098771)	238	49	14.23	+	3.44	3.72e-12	3.72e-10
defense response to bacterium (GO:0042742)	342	70	20.44	+	3.42	1.17e-16	2.47e-14
glycosyl compound biosynthetic process (GO:1901659)	103	21	6.16	+	3.41	5.85e-06	0.000188
sulfur compound metabolic process (GO:0006790)	422	86	25.23	+	3.41	4.52e-20	1.11e-17
ion homeostasis (GO:0050801)	280	57	16.74	+	3.41	9.85e-14	1.21e-11
cellular response to antibiotic (GO:0071236)	64	13	3.83	+	3.4	0.000348	0.00718
response to bacterium (GO:0009617)	441	89	26.36	+	3.38	1.73e-20	4.44e-18
response to karrikin (GO:0080167)	134	27	8.01	+	3.37	3.55e-07	1.35e-05
response to nitrogen compound (GO:1901698)	348	70	20.8	+	3.36	2.54e-16	5.18e-14
extracellular structure organization (GO:0043062)	55	11	3.29	+	3.35	0.00109	0.0183
serine family amino acid biosynthetic process (GO:0009070)	45	9	2.69	+	3.35	0.00301	0.0409
cellular response to heat (GO:0034605)	65	13	3.89	+	3.35	0.000397	0.00787
regulation of cellular carbohydrate metabolic process (GO:0010675)	50	10	2.99	+	3.35	0.00181	0.0267
extracellular matrix organization (GO:0030198)	55	11	3.29	+	3.35	0.00109	0.0182
response to organonitrogen compound (GO:0010243)	230	46	13.75	+	3.35	3.94e-11	3.11e-09
secondary metabolite biosynthetic process (GO:0044550)	337	67	20.15	+	3.33	1.83e-15	3.38e-13
response to water (GO:0009415)	345	68	20.62	+	3.3	1.63e-15	3.22e-13
glycosyl compound catabolic process (GO:1901658)	61	12	3.65	+	3.29	0.000745	0.0135
antibiotic metabolic process (GO:0016999)	194	38	11.6	+	3.28	3.17e-09	1.8e-07
response to water deprivation (GO:0009414)	338	66	20.2	+	3.27	6.29e-15	9.54e-13
root hair elongation (GO:0048767)	62	12	3.71	+	3.24	0.000844	0.0148
multidimensional cell growth (GO:0009825)	62	12	3.71	+	3.24	0.000844	0.0148
cellular response to oxidative stress (GO:0034599)	114	22	6.81	+	3.23	7.64e-06	0.000234
glycosyl compound metabolic process (GO:1901657)	270	52	16.14	+	3.22	7.34e-12	7e-10
cellular ion homeostasis (GO:0006873)	167	32	9.98	+	3.21	8.4e-08	3.74e-06
regulation of carbohydrate biosynthetic process (GO:0043255)	53	10	3.17	+	3.16	0.00263	0.0362
cation homeostasis (GO:0055080)	223	42	13.33	+	3.15	1.34e-09	8.17e-08
amino acid transmembrane transport (GO:0003333)	59	11	3.53	+	3.12	0.00178	0.0267
regulation of response to external stimulus (GO:0032101)	86	16	5.14	+	3.11	0.000185	0.00409
response to inorganic substance (GO:0010035)	926	172	55.35	+	3.11	5.76e-35	5.68e-32
cell wall modification (GO:0042545)	162	30	9.68	+	3.1	3.99e-07	1.5e-05
divalent inorganic cation homeostasis (GO:0072507)	54	10	3.23	+	3.1	0.00296	0.0402
phenylpropanoid metabolic process (GO:0009698)	168	31	10.04	+	3.09	2.75e-07	1.09e-05
oligopeptide transport (GO:0006857)	71	13	4.24	+	3.06	0.000823	0.0146
response to heat (GO:0009408)	213	39	12.73	+	3.06	1.02e-08	5.32e-07
lignin metabolic process (GO:0009808)	88	16	5.26	+	3.04	0.000233	0.00502
regulation of innate immune response (GO:0045088)	116	21	6.93	+	3.03	2.82e-05	0.000779
carboxylic acid transmembrane transport (GO:1905039)	83	15	4.96	+	3.02	0.000383	0.00769
organic acid transmembrane transport (GO:1903825)	83	15	4.96	+	3.02	0.000383	0.00767
cellular cation homeostasis (GO:0030003)	155	28	9.27	+	3.02	1.47e-06	5.07e-05
photosynthesis (GO:0015979)	235	42	14.05	+	2.99	5.2e-09	2.85e-07
drug catabolic process (GO:0042737)	253	45	15.12	+	2.98	1.7e-09	9.97e-08
anion transport (GO:0006820)	315	56	18.83	+	2.97	1.83e-11	1.53e-09
defense response, incompatible interaction (GO:0009814)	159	28	9.5	+	2.95	2.28e-06	7.62e-05
regulation of defense response (GO:0031347)	242	42	14.47	+	2.9	1.1e-08	5.69e-07
carbohydrate derivative catabolic process (GO:1901136)	98	17	5.86	+	2.9	0.000247	0.00522
cellular response to nitrogen compound (GO:1901699)	116	20	6.93	+	2.88	7.88e-05	0.00189
regulation of immune response (GO:0050776)	123	21	7.35	+	2.86	5.99e-05	0.00153
immune response (GO:0006955)	312	53	18.65	+	2.84	2.71e-10	1.76e-08
cellular biogenic amine metabolic process (GO:0006576)	65	11	3.89	+	2.83	0.00347	0.0459
cellular amine metabolic process (GO:0044106)	65	11	3.89	+	2.83	0.00347	0.0458
positive regulation of innate immune response (GO:0045089)	72	12	4.3	+	2.79	0.00259	0.0361
cellular chemical homeostasis (GO:0055082)	193	32	11.54	+	2.77	1.42e-06	4.9e-05
cellular homeostasis (GO:0019725)	338	56	20.2	+	2.77	2.94e-10	1.89e-08
anion transmembrane transport (GO:0098656)	151	25	9.03	+	2.77	1.97e-05	0.000566
cellular response to ethylene stimulus (GO:0071369)	200	33	11.96	+	2.76	1.07e-06	3.8e-05
divalent inorganic cation transport (GO:0072511)	97	16	5.8	+	2.76	0.000606	0.0116
innate immune response (GO:0045087)	304	50	18.17	+	2.75	3.29e-09	1.85e-07
regulation of carbohydrate metabolic process (GO:0006109)	73	12	4.36	+	2.75	0.00287	0.0394
response to nematode (GO:0009624)	73	12	4.36	+	2.75	0.00287	0.0393
immune system process (GO:0002376)	365	60	21.82	+	2.75	7.43e-11	5.7e-09
response to oxygen-containing compound (GO:1901700)	1594	262	95.29	+	2.75	3.84e-45	5.68e-42
cell redox homeostasis (GO:0045454)	140	23	8.37	+	2.75	4.63e-05	0.0012
chemical homeostasis (GO:0048878)	403	66	24.09	+	2.74	8.62e-12	7.84e-10
response to acid chemical (GO:0001101)	1186	194	70.9	+	2.74	7.25e-33	4.77e-30
phenylpropanoid biosynthetic process (GO:0009699)	129	21	7.71	+	2.72	0.000109	0.00254
regulation of immune system process (GO:0002682)	136	22	8.13	+	2.71	8.21e-05	0.00195
response to ethylene (GO:0009723)	305	49	18.23	+	2.69	7.4e-09	3.94e-07
positive regulation of immune response (GO:0050778)	75	12	4.48	+	2.68	0.00349	0.0459
positive regulation of immune system process (GO:0002684)	75	12	4.48	+	2.68	0.00349	0.0458
organic acid transport (GO:0015849)	126	20	7.53	+	2.66	0.000212	0.00462
carboxylic acid transport (GO:0046942)	126	20	7.53	+	2.66	0.000212	0.00461
external encapsulating structure organization (GO:0045229)	582	92	34.79	+	2.64	3.76e-15	6.17e-13
phloem or xylem histogenesis (GO:0010087)	95	15	5.68	+	2.64	0.00131	0.0213
divalent metal ion transport (GO:0070838)	95	15	5.68	+	2.64	0.00131	0.0213
organic anion transport (GO:0015711)	178	28	10.64	+	2.63	2.11e-05	0.000599
response to organic cyclic compound (GO:0014070)	387	60	23.13	+	2.59	5.7e-10	3.59e-08
regulation of response to stress (GO:0080134)	349	54	20.86	+	2.59	4.99e-09	2.76e-07
cellular glucan metabolic process (GO:0006073)	207	32	12.37	+	2.59	6.13e-06	0.000196
glucan metabolic process (GO:0044042)	215	33	12.85	+	2.57	4.83e-06	0.000157
lateral root development (GO:0048527)	111	17	6.64	+	2.56	0.000874	0.0152
photosynthesis, light reaction (GO:0019684)	125	19	7.47	+	2.54	0.000716	0.0133
response to biotic stimulus (GO:0009607)	1250	190	74.72	+	2.54	1.72e-28	7.82e-26
homeostatic process (GO:0042592)	602	90	35.99	+	2.5	1.53e-13	1.8e-11
response to other organism (GO:0051707)	1209	179	72.27	+	2.48	9.65e-26	3.8e-23
response to external biotic stimulus (GO:0043207)	1212	179	72.45	+	2.47	1.2e-25	4.42e-23
response to metal ion (GO:0010038)	483	71	28.87	+	2.46	1.51e-10	1.05e-08
ion transmembrane transport (GO:0034220)	381	56	22.78	+	2.46	1.21e-08	6.24e-07
regulation of small molecule metabolic process (GO:0062012)	116	17	6.93	+	2.45	0.00178	0.0271
cell wall organization (GO:0071555)	546	80	32.64	+	2.45	8.24e-12	7.61e-10
response to external stimulus (GO:0009605)	1611	236	96.3	+	2.45	2.82e-33	2.08e-30
oxidation-reduction process (GO:0055114)	1441	211	86.14	+	2.45	8.08e-30	4.35e-27
response to temperature stimulus (GO:0009266)	601	88	35.93	+	2.45	1.02e-12	1.08e-10
response to cold (GO:0009409)	411	60	24.57	+	2.44	3.88e-09	2.16e-07
ion transport (GO:0006811)	748	109	44.71	+	2.44	1.81e-15	3.46e-13
hemicellulose metabolic process (GO:0010410)	103	15	6.16	+	2.44	0.00369	0.0482
amine metabolic process (GO:0009308)	117	17	6.99	+	2.43	0.00187	0.0275
ethylene-activated signaling pathway (GO:0009873)	180	26	10.76	+	2.42	0.000111	0.00257
defense response to other organism (GO:0098542)	903	129	53.98	+	2.39	1.52e-17	3.6e-15
cofactor metabolic process (GO:0051186)	600	85	35.87	+	2.37	1.15e-11	1.01e-09
response to chemical (GO:0042221)	3014	423	180.17	+	2.35	2.75e-58	5.42e-55
post-embryonic root development (GO:0048528)	122	17	7.29	+	2.33	0.00248	0.0348
lipid transport (GO:0006869)	202	28	12.08	+	2.32	0.000132	0.003
response to UV (GO:0009411)	116	16	6.93	+	2.31	0.00363	0.0474
plant-type cell wall organization (GO:0009664)	160	22	9.56	+	2.3	0.000924	0.016
response to salt stress (GO:0009651)	569	78	34.01	+	2.29	2.5e-10	1.66e-08
cellular response to acid chemical (GO:0071229)	455	62	27.2	+	2.28	2.23e-08	1.07e-06
polysaccharide catabolic process (GO:0000272)	185	25	11.06	+	2.26	0.000417	0.00825
cellular carbohydrate metabolic process (GO:0044262)	400	54	23.91	+	2.26	2.82e-07	1.11e-05
plant-type cell wall organization or biogenesis (GO:0071669)	284	38	16.98	+	2.24	2.45e-05	0.000686
response to stress (GO:0006950)	3635	486	217.29	+	2.24	2.66e-62	7.86e-59
response to abiotic stimulus (GO:0009628)	2082	278	124.46	+	2.23	2.3e-33	1.94e-30
cell wall organization or biogenesis (GO:0071554)	735	98	43.94	+	2.23	5.01e-12	4.85e-10
response to osmotic stress (GO:0006970)	646	86	38.62	+	2.23	1.15e-10	8.41e-09
hormone metabolic process (GO:0042445)	267	35	15.96	+	2.19	7.21e-05	0.00178
metal ion transport (GO:0030001)	275	36	16.44	+	2.19	5.37e-05	0.00138
cellular polysaccharide metabolic process (GO:0044264)	268	35	16.02	+	2.18	7.41e-05	0.00178
energy derivation by oxidation of organic compounds (GO:0015980)	161	21	9.62	+	2.18	0.00179	0.0267
defense response (GO:0006952)	1583	205	94.63	+	2.17	6.3e-23	1.96e-20
response to abscisic acid (GO:0009737)	573	73	34.25	+	2.13	1.94e-08	9.46e-07
response to alcohol (GO:0097305)	577	73	34.49	+	2.12	2.23e-08	1.06e-06
cellular response to oxygen-containing compound (GO:1901701)	639	80	38.2	+	2.09	6.41e-09	3.44e-07
anatomical structure formation involved in morphogenesis (GO:0048646)	192	24	11.48	+	2.09	0.00155	0.0242
hormone biosynthetic process (GO:0042446)	193	24	11.54	+	2.08	0.00161	0.0248
transmembrane transport (GO:0055085)	885	110	52.9	+	2.08	1.49e-11	1.27e-09
inorganic ion transmembrane transport (GO:0098660)	226	28	13.51	+	2.07	0.000835	0.0147
response to cadmium ion (GO:0046686)	342	42	20.44	+	2.05	4.62e-05	0.0012
response to fungus (GO:0009620)	571	70	34.13	+	2.05	1.35e-07	5.64e-06
polysaccharide metabolic process (GO:0005976)	474	58	28.33	+	2.05	1.58e-06	5.41e-05
alpha-amino acid biosynthetic process (GO:1901607)	188	23	11.24	+	2.05	0.00238	0.034
response to organic substance (GO:0010033)	2151	263	128.58	+	2.05	3.9e-26	1.65e-23
oxoacid metabolic process (GO:0043436)	1156	141	69.1	+	2.04	6.3e-14	8.28e-12
generation of precursor metabolites and energy (GO:0006091)	369	45	22.06	+	2.04	3.43e-05	0.00091
organic acid metabolic process (GO:0006082)	1159	141	69.28	+	2.04	6.82e-14	8.77e-12
cellular carbohydrate biosynthetic process (GO:0034637)	214	26	12.79	+	2.03	0.00165	0.0252
response to hormone (GO:0009725)	1815	220	108.5	+	2.03	3.02e-21	8.92e-19
lipid localization (GO:0010876)	232	28	13.87	+	2.02	0.00102	0.0172
response to endogenous stimulus (GO:0009719)	1823	220	108.97	+	2.02	3.97e-21	1.12e-18
phosphorelay signal transduction system (GO:0000160)	224	27	13.39	+	2.02	0.00133	0.0215
regulation of biological quality (GO:0065008)	1273	151	76.1	+	1.98	5.33e-14	7.33e-12
regulation of hormone levels (GO:0010817)	417	49	24.93	+	1.97	2.75e-05	0.000762
cellular response to chemical stimulus (GO:0070887)	1306	153	78.07	+	1.96	7.43e-14	9.35e-12
cellular response to stress (GO:0033554)	967	113	57.8	+	1.95	2.42e-10	1.63e-08
cellular response to abscisic acid stimulus (GO:0071215)	249	29	14.88	+	1.95	0.00148	0.0233
cellular response to alcohol (GO:0097306)	249	29	14.88	+	1.95	0.00148	0.0232
carbohydrate catabolic process (GO:0016052)	293	34	17.51	+	1.94	0.000626	0.0119
multi-organism process (GO:0051704)	1728	200	103.3	+	1.94	2.18e-17	4.78e-15
carbohydrate biosynthetic process (GO:0016051)	337	39	20.15	+	1.94	0.000265	0.00554
leaf development (GO:0048366)	306	35	18.29	+	1.91	0.000804	0.0144
carbohydrate metabolic process (GO:0005975)	1067	122	63.78	+	1.91	1.33e-10	9.36e-09
response to stimulus (GO:0050896)	6446	731	385.33	+	1.9	4.99e-73	2.95e-69
response to light stimulus (GO:0009416)	742	84	44.35	+	1.89	2.15e-07	8.75e-06
drug metabolic process (GO:0017144)	746	84	44.59	+	1.88	2.33e-07	9.29e-06
response to lipid (GO:0033993)	787	88	47.04	+	1.87	1.44e-07	5.93e-06
defense response to fungus (GO:0050832)	488	54	29.17	+	1.85	6.56e-05	0.00165
alpha-amino acid metabolic process (GO:1901605)	303	33	18.11	+	1.82	0.00185	0.0273
cell growth (GO:0016049)	349	38	20.86	+	1.82	0.00114	0.0189
response to radiation (GO:0009314)	773	84	46.21	+	1.82	8.32e-07	2.98e-05
regulation of response to stimulus (GO:0048583)	656	71	39.21	+	1.81	6.52e-06	0.000204
developmental growth involved in morphogenesis (GO:0060560)	309	33	18.47	+	1.79	0.00289	0.0395
cation transport (GO:0006812)	395	42	23.61	+	1.78	0.000757	0.0137
cellular response to hormone stimulus (GO:0032870)	966	100	57.75	+	1.73	6.45e-07	2.35e-05
growth (GO:0040007)	426	44	25.47	+	1.73	0.00114	0.0189
cellular component morphogenesis (GO:0032989)	389	40	23.25	+	1.72	0.00204	0.0294
cellular response to endogenous stimulus (GO:0071495)	974	100	58.22	+	1.72	1e-06	3.58e-05
phyllome development (GO:0048827)	457	46	27.32	+	1.68	0.00123	0.0201
plant organ development (GO:0099402)	930	93	55.59	+	1.67	6.3e-06	0.0002
cellular response to organic substance (GO:0071310)	1113	110	66.53	+	1.65	1.28e-06	4.47e-05
monocarboxylic acid metabolic process (GO:0032787)	478	47	28.57	+	1.64	0.00208	0.0301
organic acid biosynthetic process (GO:0016053)	580	57	34.67	+	1.64	0.00065	0.0123
carboxylic acid biosynthetic process (GO:0046394)	580	57	34.67	+	1.64	0.00065	0.0122
small molecule metabolic process (GO:0044281)	1751	171	104.67	+	1.63	2.34e-09	1.36e-07
cellular catabolic process (GO:0044248)	1570	153	93.85	+	1.63	1.83e-08	9.02e-07
carbohydrate derivative metabolic process (GO:1901135)	867	84	51.83	+	1.62	5.64e-05	0.00144
carboxylic acid metabolic process (GO:0019752)	999	96	59.72	+	1.61	1.76e-05	0.00051
catabolic process (GO:0009056)	1839	175	109.93	+	1.59	9.5e-09	5.02e-07
hormone-mediated signaling pathway (GO:0009755)	857	77	51.23	+	1.5	0.000874	0.0152
cellular response to stimulus (GO:0051716)	2953	262	176.52	+	1.48	4.9e-10	3.11e-08
transport (GO:0006810)	2455	210	146.75	+	1.43	5.91e-07	2.17e-05
cellular developmental process (GO:0048869)	967	82	57.8	+	1.42	0.00327	0.0442
cell communication (GO:0007154)	2207	186	131.93	+	1.41	6.81e-06	0.000212
establishment of localization (GO:0051234)	2500	210	149.44	+	1.41	1.77e-06	5.97e-05
localization (GO:0051179)	2633	217	157.39	+	1.38	3.74e-06	0.000124
aromatic compound biosynthetic process (GO:0019438)	2531	197	151.3	+	1.3	0.00029	0.00601
developmental process (GO:0032502)	3290	253	196.67	+	1.29	6.14e-05	0.00156
organic cyclic compound biosynthetic process (GO:1901362)	2660	203	159.01	+	1.28	0.000631	0.012
metabolic process (GO:0008152)	11121	828	664.79	+	1.25	3.57e-15	6.04e-13
biosynthetic process (GO:0009058)	4840	358	289.32	+	1.24	2.86e-05	0.000787
biological regulation (GO:0065007)	6500	475	388.55	+	1.22	1.88e-06	6.33e-05
anatomical structure development (GO:0048856)	3047	221	182.14	+	1.21	0.00375	0.0489
cellular process (GO:0009987)	12555	898	750.51	+	1.2	1.57e-12	1.6e-10
organic substance biosynthetic process (GO:1901576)	4591	323	274.44	+	1.18	0.00226	0.0325
cellular metabolic process (GO:0044237)	9524	667	569.32	+	1.17	1.23e-06	4.32e-05
organic substance metabolic process (GO:0071704)	9935	664	593.89	+	1.12	0.000543	0.0105
biological_process (GO:0008150)	22997	1489	1374.7	+	1.08	2.72e-15	4.88e-13
macromolecule metabolic process (GO:0043170)	7271	370	434.64	-	0.85	0.000382	0.00771
gene expression (GO:0010467)	3289	150	196.61	-	0.76	0.000393	0.00785
nucleobase-containing compound metabolic process (GO:0006139)	3878	176	231.82	-	0.76	7.32e-05	0.00177
nucleic acid metabolic process (GO:0090304)	3438	152	205.51	-	0.74	6.73e-05	0.00168
protein metabolic process (GO:0019538)	3702	161	221.3	-	0.73	1.15e-05	0.000346
macromolecule modification (GO:0043412)	2842	117	169.89	-	0.69	1.43e-05	0.000425
cellular protein metabolic process (GO:0044267)	3337	133	199.48	-	0.67	3.22e-07	1.25e-05
Unclassified (UNCLASSIFIED)	4505	155	269.3	-	0.58	2.72e-15	4.73e-13
protein transport (GO:0015031)	763	25	45.61	-	0.55	0.00165	0.0252
establishment of protein localization (GO:0045184)	771	25	46.09	-	0.54	0.00133	0.0215
protein-containing complex subunit organization (GO:0043933)	645	20	38.56	-	0.52	0.00161	0.0248
protein localization (GO:0008104)	847	26	50.63	-	0.51	0.000245	0.00519
protein-containing complex assembly (GO:0065003)	554	17	33.12	-	0.51	0.0033	0.0444
intracellular transport (GO:0046907)	699	21	41.78	-	0.5	0.000744	0.0135
intracellular protein transport (GO:0006886)	560	16	33.48	-	0.48	0.00136	0.0218
modification-dependent protein catabolic process (GO:0019941)	526	15	31.44	-	0.48	0.00244	0.0345
establishment of localization in cell (GO:0051649)	740	21	44.24	-	0.47	0.000172	0.00383
modification-dependent macromolecule catabolic process (GO:0043632)	537	15	32.1	-	0.47	0.00145	0.0229
cellular protein localization (GO:0034613)	655	18	39.15	-	0.46	0.000349	0.00717
organelle organization (GO:0006996)	1645	41	98.33	-	0.42	9.78e-11	7.32e-09
cellular protein-containing complex assembly (GO:0034622)	508	12	30.37	-	0.4	0.000345	0.00713
cell cycle process (GO:0022402)	374	8	22.36	-	0.36	0.00109	0.0182
cell cycle (GO:0007049)	568	12	33.95	-	0.35	3.6e-05	0.00095
amide biosynthetic process (GO:0043604)	687	13	41.07	-	0.32	7.78e-07	2.82e-05
cell killing (GO:0001906)	280	5	16.74	-	0.3	0.00179	0.0267
disruption of cells of other organism (GO:0044364)	280	5	16.74	-	0.3	0.00179	0.0266
killing of cells of other organism (GO:0031640)	280	5	16.74	-	0.3	0.00179	0.0265
protein localization to organelle (GO:0033365)	299	5	17.87	-	0.28	0.000986	0.0169
establishment of protein localization to organelle (GO:0072594)	246	4	14.71	-	0.27	0.00226	0.0324
peptide biosynthetic process (GO:0043043)	625	10	37.36	-	0.27	3.21e-07	1.26e-05
regulation of organelle organization (GO:0033043)	278	4	16.62	-	0.24	0.000626	0.0119
organelle assembly (GO:0070925)	217	3	12.97	-	0.23	0.00287	0.0392
RNA modification (GO:0009451)	441	6	26.36	-	0.23	6.35e-06	0.000201
translation (GO:0006412)	620	8	37.06	-	0.22	2.28e-08	1.08e-06
cellular response to DNA damage stimulus (GO:0006974)	351	4	20.98	-	0.19	2.21e-05	0.000625
DNA metabolic process (GO:0006259)	537	6	32.1	-	0.19	5.4e-08	2.44e-06
regulation of mitotic cell cycle (GO:0007346)	192	2	11.48	-	0.17	0.00246	0.0346
regulation of cell cycle (GO:0051726)	295	3	17.63	-	0.17	6.67e-05	0.00167
mRNA metabolic process (GO:0016071)	523	5	31.26	-	0.16	1.95e-08	9.44e-07
ribonucleoprotein complex assembly (GO:0022618)	212	2	12.67	-	0.16	0.000837	0.0147
ribonucleoprotein complex biogenesis (GO:0022613)	532	5	31.8	-	0.16	1.37e-08	6.98e-07
DNA repair (GO:0006281)	322	3	19.25	-	0.16	1.61e-05	0.000474
ribosome biogenesis (GO:0042254)	440	4	26.3	-	0.15	2.29e-07	9.23e-06
ribonucleoprotein complex subunit organization (GO:0071826)	221	2	13.21	-	0.15	0.000394	0.00784
ncRNA metabolic process (GO:0034660)	421	3	25.17	-	0.12	1.06e-07	4.5e-06
meiotic cell cycle process (GO:1903046)	145	1	8.67	-	0.12	0.00349	0.0457
regulation of cell cycle process (GO:0010564)	154	1	9.21	-	0.11	0.00245	0.0345
DNA recombination (GO:0006310)	155	1	9.27	-	0.11	0.00248	0.0348
nuclear division (GO:0000280)	156	1	9.33	-	0.11	0.00252	0.0352
RNA processing (GO:0006396)	819	5	48.96	-	0.1	4.12e-15	6.58e-13
macromolecule methylation (GO:0043414)	167	1	9.98	-	0.1	0.00115	0.0191
histone modification (GO:0016570)	171	1	10.22	-	0.1	0.00123	0.0201
ncRNA processing (GO:0034470)	343	2	20.5	-	0.1	8.18e-07	2.95e-05
meiotic cell cycle (GO:0051321)	173	1	10.34	-	0.1	0.000792	0.0142
covalent chromatin modification (GO:0016569)	176	1	10.52	-	0.1	0.000815	0.0146
tRNA metabolic process (GO:0006399)	176	1	10.52	-	0.1	0.000815	0.0145
mRNA processing (GO:0006397)	393	2	23.49	-	0.09	6.16e-08	2.76e-06
organelle fission (GO:0048285)	201	1	12.02	-	0.08	0.000177	0.00393
rRNA processing (GO:0006364)	228	1	13.63	-	0.07	3.93e-05	0.00103
rRNA metabolic process (GO:0016072)	241	1	14.41	-	0.07	1.84e-05	0.000532
chromatin organization (GO:0006325)	361	1	21.58	-	0.05	2.82e-08	1.32e-06
chromosome organization (GO:0051276)	544	1	32.52	-	0.03	7.61e-13	8.18e-11
protein import (GO:0017038)	133	0	7.95	-	< 0.01	0.000933	0.0161
chromosome segregation (GO:0007059)	124	0	7.41	-	< 0.01	0.00134	0.0216
double-strand break repair (GO:0006302)	113	0	6.75	-	< 0.01	0.00312	0.0422
DNA-dependent DNA replication (GO:0006261)	117	0	6.99	-	< 0.01	0.002	0.029
DNA replication (GO:0006260)	148	0	8.85	-	< 0.01	0.000436	0.00859
RNA splicing (GO:0008380)	285	0	17.04	-	< 0.01	9.61e-08	4.24e-06
DNA conformation change (GO:0071103)	117	0	6.99	-	< 0.01	0.002	0.0289
mRNA splicing, via spliceosome (GO:0000398)	184	0	11	-	< 0.01	3.71e-05	0.000974
RNA splicing, via transesterification reactions with bulged adenosine as nucleophile (GO:0000377)	201	0	12.02	-	< 0.01	1.76e-05	0.000515
RNA splicing, via transesterification reactions (GO:0000375)	201	0	12.02	-	< 0.01	1.76e-05	0.000512

## Sheet: S4
Table S4. Semantic terms enrichment in the Arabidopsis nutrient response gene coexpression network, Related to Figure 2.
Term	Count	Enrich ratio	p-value	FDR	Genes from the network
5-prime-adenylylsulphate	3	20	0	0	At1g62180 At4g21990 At4g04610
adenylyl-sulfate	3	20	0	0	At1g62180 At4g21990 At4g04610
c-repeat-dre	4	20	0	0	At5g51990 At4g25490 At4g25470 At4g25480
cbf2	6	20	0	0	At5g51990 At1g12610 At1g63030 At4g25490 At4g25470 At4g25480
freeze	3	20	0	0	At3g50970 At5g59820 At4g25470
ics1	3	20	0	0	At1g18870 At4g18170 At1g73805
interpro-ipr004508	3	20	0	0	At1g62180 At4g21990 At4g04610
interpro-ipr009695	3	20	0	0	At2g11810 At5g20410 At4g31780
methionine-derived	5	20	0	0	At1g18590 At1g74090 At3g19710 At4g12030 At5g23010
monogalactosyldiacylglycerol	3	20	0	0	At2g11810 At5g20410 At4g31780
pip1	4	20	0	0	At1g01620 At2g45960 At3g61430 At4g00430
thioredoxin-independent	3	20	0	0	At1g62180 At4g21990 At4g04610
root	254	4	2.26194e-79	2.72966e-76	At1g22440 At1g22500 At1g49430 At1g12950 At1g18970 At1g18980 At1g52820 At1g52790 At1g52800 At1g49570 At1g09560 At1g66020 At1g47480 At1g62980 At1g31050 At1g51830 At1g51640 At1g22880 At1g23020 At1g24420 At1g09950 At1g64170 At1g08590 At1g74770 At1g73780 At1g30510 At1g50060 At1g05700 At1g24280 At1g66800 At1g32450 At1g51420 At1g52060 At1g52070 At1g80320 At1g18880 At1g19900 At1g32640 At1g14120 At1g14220…
stress	140	4	2.54378e-41	2.8505e-38	At1g11960 At1g49570 At1g10370 At1g66200 At1g35670 At1g80130 At1g52410 At1g74310 At1g79680 At1g64190 At1g75220 At1g75280 At1g01470 At1g01620 At1g08830 At1g56600 At1g44970 At1g72060 At1g20440 At1g32640 At1g08930 At1g52200 At2g25140 At2g42580 At2g38240 At2g29450 At2g43620 At2g18980 At2g36460 At2g28190 At2g21640 At2g45960 At2g38470 At2g26150 At2g41480 At2g46240 At2g38530 At2g39040 At2g31570 At3g50260…
hypocotyl	74	5	6.6461e-31	6.95097e-28	At1g22440 At1g18980 At1g49570 At1g14280 At1g66020 At1g47480 At1g31050 At1g51640 At1g24420 At1g64170 At1g08590 At1g74770 At1g05700 At1g66800 At1g14120 At1g60680 At2g39430 At2g36690 At2g46750 At2g46760 At2g32020 At2g21100 At2g01530 At2g22930 At2g29750 At2g19970 At3g50300 At3g26460 At3g23190 At3g12820 At3g25250 At3g28860 At3g49860 At3g01190 At4g23510 At4g28890 At4g22470 At4g22610 At4g30170 At4g14630…
leaf	165	3	2.0801e-29	2.03955e-26	At1g69490 At1g22500 At1g49570 At1g33760 At1g67330 At1g09950 At1g64170 At1g01620 At1g08590 At1g51420 At2g35980 At2g39430 At2g42580 At2g46740 At2g45960 At2g18800 At2g39200 At2g41480 At3g10500 At3g61430 At3g52130 At3g53420 At3g23770 At3g47450 At3g60140 At4g34850 At4g20270 At4g01140 At4g23700 At4g14080 At4g15920 At4g12500 At5g06510 At5g27350 At5g04150 At5g16920 At5g38960 At5g40780 At5g48850 At5g67420…
lp-04	64	5	1.16756e-27	1.07745e-24	At1g22500 At1g49310 At1g33760 At1g22990 At1g67330 At1g64170 At1g68620 At1g48980 At1g29280 At1g32940 At2g39430 At2g41380 At2g18980 At2g15480 At2g22880 At2g16790 At2g41480 At3g46230 At3g09270 At3g63380 At3g13672 At3g13784 At3g59700 At3g08860 At3g60140 At4g21680 At4g31330 At4g15380 At4g29690 At4g12480 At4g12500 At4g34600 At4g19370 At5g04150 At5g24380 At5g05340 At5g67080 At5g38700 At5g07680 At5g46050…
visible	73	4	1.2466e-25	1.08649e-22	At1g22500 At1g49310 At1g33760 At1g22990 At1g67330 At1g64170 At1g08590 At1g68620 At1g48980 At1g29280 At1g16370 At1g32940 At2g39430 At2g41380 At2g18980 At2g15480 At2g22880 At2g16790 At2g41480 At3g11340 At3g46230 At3g09270 At3g63380 At3g13672 At3g13784 At3g59700 At3g08860 At3g60140 At4g21680 At4g31330 At4g15380 At4g29690 At4g12480 At4g12500 At4g34600 At4g19370 At5g04150 At5g38960 At5g24380 At5g05340…
differentiation	175	2	2.29244e-24	1.89284e-21	At1g35910 At1g17710 At1g49310 At1g18980 At1g19630 At1g66020 At1g70850 At1g71000 At1g47480 At1g09950 At1g59730 At1g70500 At1g68620 At1g74010 At1g74000 At1g16370 At1g67110 At1g51420 At1g52560 At1g01280 At1g61820 At1g15210 At1g32940 At2g35980 At2g25150 At2g41380 At2g47000 At2g14210 At2g25810 At2g46760 At2g18980 At2g32020 At2g21100 At2g45220 At2g42830 At2g28780 At2g15480 At2g20560 At2g02990 At2g03200…
membrane	345	2	2.87931e-24	2.15099e-21	At1g75680 At1g14780 At1g07000 At1g17750 At1g67740 At1g67730 At1g11960 At1g22530 At1g12950 At1g76520 At1g55850 At1g20340 At1g29520 At1g18390 At1g35670 At1g47670 At1g80130 At1g80050 At1g22880 At1g23020 At1g62280 At1g52410 At1g65820 At1g64640 At1g66970 At1g79680 At1g55670 At1g04040 At1g03870 At1g09780 At1g64190 At1g64170 At1g53730 At1g75220 At1g75270 At1g75280 At1g01620 At1g01540 At1g59870 At1g68650…
four	72	4	3.52189e-24	2.51144e-21	At1g22500 At1g49310 At1g33760 At1g22990 At1g67330 At1g64170 At1g68620 At1g48980 At1g29280 At1g32940 At2g39430 At2g41380 At2g18980 At2g21590 At2g15480 At2g39200 At2g22880 At2g16790 At2g41480 At3g46230 At3g09270 At3g25780 At3g63380 At3g13672 At3g13784 At3g44320 At3g59700 At3g08860 At3g60140 At4g21680 At4g31330 At4g15380 At4g29690 At4g12480 At4g12500 At4g39210 At4g34600 At4g19370 At5g04150 At5g24380…
endomembrane	325	2	7.06484e-24	4.61807e-21	At1g48300 At1g67750 At1g22500 At1g49310 At1g49500 At1g49470 At1g64830 At1g18970 At1g18980 At1g76520 At1g49570 At1g19630 At1g29520 At1g64390 At1g62980 At1g70370 At1g58270 At1g22890 At1g28610 At1g28710 At1g67330 At1g79680 At1g70090 At1g03820 At1g09950 At1g76930 At1g08590 At1g62770 At1g62810 At1g70500 At1g73780 At1g44970 At1g31710 At1g72060 At1g50060 At1g32170 At1g05700 At1g28400 At1g25230 At1g06830…
expansion	170	2	6.90775e-24	4.61807e-21	At1g35910 At1g17710 At1g49310 At1g18980 At1g19630 At1g66020 At1g70850 At1g71000 At1g47480 At1g09950 At1g59730 At1g70500 At1g68620 At1g74010 At1g74000 At1g16370 At1g67110 At1g51420 At1g52560 At1g01280 At1g61820 At1g15210 At1g32940 At2g35980 At2g25150 At2g41380 At2g47000 At2g14210 At2g25810 At2g46760 At2g18980 At2g32020 At2g21100 At2g45220 At2g28780 At2g15480 At2g20560 At2g02990 At2g03200 At2g26150…
petal	168	2	8.53342e-24	5.35492e-21	At1g35910 At1g17710 At1g49310 At1g18980 At1g19630 At1g66020 At1g70850 At1g71000 At1g47480 At1g09950 At1g59730 At1g70500 At1g68620 At1g74010 At1g74000 At1g16370 At1g67110 At1g51420 At1g52560 At1g01280 At1g61820 At1g15210 At1g32940 At2g35980 At2g25150 At2g41380 At2g47000 At2g14210 At2g25810 At2g46760 At2g18980 At2g32020 At2g21100 At2g45220 At2g28780 At2g15480 At2g20560 At2g02990 At2g03200 At2g26150…
anthesis	158	2	2.32138e-23	1.40069e-20	At1g35910 At1g17710 At1g49570 At1g70850 At1g71000 At1g51640 At1g22990 At1g59730 At1g70500 At1g68620 At1g48980 At1g29280 At1g74010 At1g74000 At1g16370 At1g51420 At1g52050 At1g52560 At1g61820 At1g15210 At1g32940 At1g32960 At2g35980 At2g41380 At2g47000 At2g47810 At2g25810 At2g32020 At2g45220 At2g15480 At2g30750 At2g20560 At2g02990 At2g03200 At2g26150 At2g16790 At2g19990 At2g20030 At2g41970 At2g47190…
induced	65	4	3.4615e-23	2.01127e-20	At1g22500 At1g52890 At1g35670 At1g71930 At1g75220 At1g01470 At1g08650 At1g80830 At1g05680 At1g32450 At1g20450 At1g32640 At1g08930 At2g35980 At2g27690 At2g29450 At2g29420 At2g03760 At2g43000 At2g16060 At2g34650 At2g32270 At2g46240 At2g41100 At3g05630 At3g45410 At3g16720 At3g15450 At3g12520 At3g16240 At3g44320 At3g01420 At3g59700 At3g47340 At3g60140 At4g39030 At4g23190 At4g27450 At4g22490 At4g19680…
reduction	105	3	5.77725e-23	3.23693e-20	At1g67730 At1g22440 At1g49570 At1g19630 At1g58290 At1g23020 At1g62180 At1g64590 At1g55670 At1g62810 At1g11610 At1g30510 At1g44970 At1g31710 At1g43800 At1g24280 At1g41830 At1g67110 At1g01280 At1g14120 At1g60680 At2g25160 At2g36690 At2g46960 At2g46740 At2g46750 At2g46760 At2g18980 At2g24180 At2g21910 At2g42250 At2g41480 At2g39040 At2g31570 At2g26400 At3g44190 At3g49960 At3g09220 At3g19010 At3g22370…
channel	50	5	4.36401e-22	2.36079e-19	At1g49860 At1g10370 At1g74590 At1g17180 At1g17170 At1g75270 At1g01620 At1g78370 At1g78340 At1g01340 At2g29490 At2g29480 At2g29470 At2g29460 At2g29450 At2g29440 At2g29420 At2g25810 At2g45960 At2g30860 At2g36830 At2g43530 At2g43550 At2g39010 At3g11820 At3g61430 At3g09270 At3g53420 At3g26520 At3g16240 At4g23400 At4g01010 At4g32650 At4g00430 At4g17340 At4g19880 At4g13420 At5g11210 At5g02780 At5g40890…
six	45	5	7.1643e-22	3.74647e-19	At1g22500 At1g33760 At1g67330 At1g68620 At1g29280 At1g16370 At1g32940 At2g22880 At2g41100 At2g38870 At3g09270 At3g63380 At3g21510 At3g13672 At3g18830 At3g59700 At3g08860 At3g46860 At4g20260 At4g31330 At4g29690 At4g12480 At4g19370 At5g38960 At5g67080 At5g43580 At5g46050 At5g47330 At5g51990 At5g39520 At1g12610 At1g02640 At1g73260 At1g26390 At1g26380 At1g73330 At1g05300 At1g63030 At1g16850 At4g35060…
oxidative	48	5	2.29701e-21	1.16244e-18	At1g49570 At1g80130 At1g75280 At1g56600 At1g44970 At1g72060 At1g32640 At1g52200 At2g29450 At2g18980 At2g21640 At2g41480 At2g39040 At2g31570 At3g56090 At3g49960 At3g21770 At3g01420 At3g47450 At3g01190 At4g33420 At4g26010 At4g04610 At4g11290 At4g30170 At4g02380 At4g08390 At5g19890 At5g15180 At5g24410 At5g05340 At5g67400 At5g44380 At5g64100 At5g42180 At5g17820 At5g24070 At5g09470 At1g45145 At1g30870…
transporter	131	2	4.44015e-21	2.1768e-18	At1g22530 At1g12950 At1g47670 At1g80050 At1g75220 At1g80830 At1g59870 At1g21360 At1g16370 At1g32450 At1g18880 At1g08920 At1g08930 At1g62020 At1g61890 At1g52190 At1g15210 At2g16970 At2g47000 At2g26690 At2g36590 At2g28120 At2g37460 At2g21390 At2g04040 At2g16060 At2g13610 At2g39210 At2g36830 At2g40900 At2g19110 At2g16660 At2g32270 At2g30360 At3g45060 At3g56200 At3g61940 At3g05400 At3g53480 At3g13220…
convention	30	7	9.47446e-20	4.37165e-17	At1g49860 At1g62980 At1g74590 At1g17180 At1g17170 At1g78370 At1g78340 At2g29490 At2g29480 At2g29470 At2g29460 At2g29450 At2g29440 At2g29420 At2g39700 At2g20750 At2g30860 At2g03090 At3g45970 At3g09270 At4g23190 At4g28250 At4g01630 At5g39260 At5g17220 At1g69920 At1g69930 At1g27140 At1g12560 At2g28950
naming	30	7	9.47446e-20	4.37165e-17	At1g49860 At1g62980 At1g74590 At1g17180 At1g17170 At1g78370 At1g78340 At2g29490 At2g29480 At2g29470 At2g29460 At2g29450 At2g29440 At2g29420 At2g39700 At2g20750 At2g30860 At2g03090 At3g45970 At3g09270 At4g23190 At4g28250 At4g01630 At5g39260 At5g17220 At1g69920 At1g69930 At1g27140 At1g12560 At2g28950
stimulus	72	3	1.662e-19	7.44961e-17	At1g17750 At1g22500 At1g20340 At1g66200 At1g70850 At1g70890 At1g58290 At1g76930 At1g01560 At1g37130 At1g74020 At1g28480 At1g73080 At1g70700 At1g08930 At2g26690 At2g32020 At2g20610 At2g01530 At2g06050 At2g41100 At2g06850 At3g26460 At3g26450 At3g51240 At3g53480 At3g15500 At3g19820 At3g44260 At3g28210 At3g60140 At4g36740 At4g25000 At4g27440 At4g23680 At4g14060 At4g17260 At4g12550 At4g08950 At5g54500…
interpro-ipr010255	30	7	2.14865e-19	9.36337e-17	At1g49570 At1g44970 At2g18980 At2g41480 At2g37130 At2g39040 At3g49960 At3g21770 At3g01420 At3g01190 At4g33420 At4g26010 At4g11290 At4g30170 At4g08390 At5g19890 At5g15180 At5g05340 At5g67400 At5g64120 At5g64100 At5g39580 At5g42180 At5g17820 At5g24070 At1g05260 At1g30870 At1g14540 At1g14550 At5g66390
interpro-ipr000823	28	8	3.00518e-19	1.2742e-16	At1g49570 At1g44970 At2g18980 At2g41480 At2g37130 At2g39040 At3g49960 At3g21770 At3g01190 At4g33420 At4g26010 At4g11290 At4g30170 At5g19890 At5g15180 At5g05340 At5g67400 At5g64120 At5g64100 At5g39580 At5g42180 At5g17820 At5g24070 At1g05260 At1g30870 At1g14540 At1g14550 At5g66390
thioredoxin	50	4	3.82725e-19	1.58006e-16	At1g49860 At1g03020 At1g10370 At1g62180 At1g74590 At1g17180 At1g17170 At1g75270 At1g59730 At1g78370 At1g78340 At1g28480 At1g06830 At2g42580 At2g29490 At2g29480 At2g29470 At2g29460 At2g29450 At2g29440 At2g29420 At2g31840 At2g30860 At2g30540 At2g31570 At3g58620 At3g54090 At3g09270 At3g62930 At3g62960 At4g21990 At4g04610 At4g15660 At4g15680 At4g15690 At4g15700 At5g11930 At5g02780 At5g38900 At5g61440…
interpro-ipr012336	49	4	6.62091e-19	2.62095e-16	At1g49860 At1g03020 At1g10370 At1g62180 At1g74590 At1g17180 At1g17170 At1g75270 At1g59730 At1g78370 At1g78340 At1g28480 At1g06830 At2g42580 At2g29490 At2g29480 At2g29470 At2g29460 At2g29450 At2g29440 At2g29420 At2g31840 At2g30860 At2g30540 At2g31570 At3g58620 At3g09270 At3g62930 At3g62960 At4g21990 At4g04610 At4g15660 At4g15680 At4g15690 At4g15700 At4g19880 At5g11930 At5g02780 At5g38900 At5g61440…
salt	61	4	6.68264e-19	2.62095e-16	At1g52890 At1g10370 At1g66200 At1g35670 At1g52410 At1g09950 At1g64190 At1g01620 At1g56600 At1g08930 At2g38240 At2g43620 At2g36460 At2g45960 At2g38470 At2g26980 At2g47190 At3g45410 At3g61430 At3g09260 At3g53420 At3g52930 At3g25780 At3g14940 At3g26520 At3g19580 At3g15950 At3g48850 At4g28750 At4g23400 At4g23670 At4g14630 At4g17260 At4g17340 At4g11650 At5g62520 At5g63650 At5g63980 At5g39610 At5g06870…
wall	96	3	1.01299e-18	3.87607e-16	At1g55850 At1g09560 At1g62940 At1g62980 At1g22880 At1g79680 At1g04040 At1g09750 At1g76930 At1g68560 At1g17860 At1g74010 At1g74000 At1g32170 At1g41830 At1g01280 At1g32960 At2g46740 At2g34930 At2g04750 At2g44490 At2g45220 At2g20750 At2g16060 At2g18800 At2g28470 At2g03090 At2g02990 At2g39850 At2g38870 At3g45970 At3g08030 At3g13784 At3g13790 At3g18080 At3g21770 At3g62360 At3g12580 At4g25820 At4g25810…
interpro-ipr002016	29	7	1.09878e-18	4.00879e-16	At1g49570 At1g44970 At2g18980 At2g41480 At2g37130 At2g39040 At3g49960 At3g21770 At3g01190 At4g33420 At4g26010 At4g11290 At4g30170 At4g08390 At5g19890 At5g15180 At5g05340 At5g67400 At5g64120 At5g64100 At5g39580 At5g42180 At5g17820 At5g24070 At1g05260 At1g30870 At1g14540 At1g14550 At5g66390
plant-fungal-bacterial	29	7	1.09878e-18	4.00879e-16	At1g49570 At1g44970 At2g18980 At2g41480 At2g37130 At2g39040 At3g49960 At3g21770 At3g01190 At4g33420 At4g26010 At4g11290 At4g30170 At4g08390 At5g19890 At5g15180 At5g05340 At5g67400 At5g64120 At5g64100 At5g39580 At5g42180 At5g17820 At5g24070 At1g05260 At1g30870 At1g14540 At1g14550 At5g66390
allergen	43	5	1.30004e-18	4.53227e-16	At1g67750 At1g70850 At1g70890 At1g62980 At1g50060 At2g39700 At2g01520 At2g01530 At2g20750 At2g03090 At2g33790 At2g19990 At2g19970 At2g38530 At3g45970 At3g07010 At3g26460 At3g26450 At3g54920 At3g27400 At4g25790 At4g30380 At4g30320 At4g28250 At4g23670 At4g23680 At4g14060 At4g01630 At4g33720 At4g02270 At5g39260 At5g59330 At5g13140 At5g10130 At1g04680 At1g23130 At1g12560 At2g14580 At2g28950 At4g24780…
wounding	31	7	1.28274e-18	4.53227e-16	At1g17750 At1g52400 At1g75220 At1g76930 At1g01470 At1g76650 At1g72520 At1g74020 At1g73080 At1g20510 At2g27690 At2g26690 At2g06050 At2g02990 At2g26980 At2g38870 At3g13790 At3g44260 At3g49780 At3g46860 At3g48520 At5g50200 At5g43580 At5g46050 At5g61420 At5g22500 At5g24090 At5g13220 At1g71697 At1g17420 At3g16470
thioredoxin-like	49	4	1.42044e-18	4.84434e-16	At1g49860 At1g03020 At1g10370 At1g62180 At1g74590 At1g17180 At1g17170 At1g75270 At1g59730 At1g78370 At1g78340 At1g28480 At1g06830 At2g42580 At2g29490 At2g29480 At2g29470 At2g29460 At2g29450 At2g29440 At2g29420 At2g31840 At2g30860 At2g30540 At2g31570 At3g58620 At3g09270 At3g62930 At3g62960 At4g21990 At4g04610 At4g15660 At4g15680 At4g15690 At4g15700 At4g19880 At5g11930 At5g02780 At5g38900 At5g61440…
interpro-ipr012335	46	4	1.85376e-18	6.18765e-16	At1g49860 At1g03020 At1g10370 At1g62180 At1g74590 At1g17180 At1g17170 At1g75270 At1g59730 At1g78370 At1g78340 At1g28480 At1g06830 At2g42580 At2g29490 At2g29480 At2g29470 At2g29460 At2g29450 At2g29440 At2g29420 At2g30860 At2g30540 At2g31570 At3g58620 At3g09270 At3g62930 At3g62960 At4g21990 At4g04610 At4g15660 At4g15680 At4g15690 At4g15700 At5g11930 At5g02780 At5g61440 At5g17220 At1g69920 At1g69880…
haem	31	6	3.63996e-18	1.18967e-15	At1g49570 At1g44970 At1g62020 At2g18980 At2g41480 At2g37130 At2g39040 At3g49960 At3g21770 At3g01420 At3g01190 At4g33420 At4g26010 At4g11290 At4g30170 At4g08390 At5g19890 At5g15180 At5g05340 At5g67400 At5g64120 At5g64100 At5g39580 At5g42180 At5g17820 At5g24070 At1g05260 At1g30870 At1g14540 At1g14550 At5g66390
peroxidase	32	6	5.49671e-18	1.75985e-15	At1g49570 At1g44970 At2g18980 At2g30860 At2g41480 At2g37130 At2g39040 At2g31570 At3g49960 At3g21770 At3g01420 At3g01190 At4g33420 At4g26010 At4g11290 At4g30170 At4g08390 At5g19890 At5g15180 At5g05340 At5g67400 At5g64120 At5g64100 At5g39580 At5g42180 At5g17820 At5g24070 At1g05260 At1g30870 At1g14540 At1g14550 At5g66390
major	72	3	5.97241e-18	1.87391e-15	At1g62180 At1g75220 At1g01620 At1g08630 At1g62800 At1g43710 At1g16370 At1g32450 At1g18880 At1g36370 At1g08920 At1g08930 At1g52190 At2g16970 At2g25810 At2g26690 At2g20610 At2g28120 At2g24850 At2g01520 At2g45960 At2g20750 At2g11810 At2g39210 At2g36830 At2g16660 At2g39010 At3g45060 At3g05630 At3g56090 At3g05400 At3g61430 At3g09260 At3g53420 At3g26520 At3g16180 At3g18830 At3g16240 At3g08860 At3g47960…
oxidation	88	3	9.99212e-18	3.07367e-15	At1g22440 At1g49570 At1g19630 At1g23020 At1g64590 At1g62810 At1g11610 At1g30510 At1g44970 At1g31710 At1g43800 At1g41830 At1g67110 At1g60680 At2g25160 At2g46960 At2g46740 At2g46750 At2g46760 At2g18980 At2g24180 At2g21910 At2g42250 At2g41480 At2g39040 At2g31570 At2g26400 At3g44190 At3g49960 At3g09220 At3g19010 At3g22370 At3g28480 At3g21770 At3g26210 At3g26220 At3g01190 At3g48520 At4g05390 At4g33420…
heam-ligand	26	7	1.27726e-17	3.78072e-15	At1g49570 At1g44970 At2g18980 At2g41480 At2g39040 At3g49960 At3g21770 At3g01190 At4g33420 At4g11290 At4g30170 At4g08390 At5g19890 At5g15180 At5g05340 At5g67400 At5g64120 At5g64100 At5g42180 At5g17820 At5g24070 At1g05260 At1g30870 At1g14540 At1g14550 At5g66390
interpro-ipr019793	26	7	1.27726e-17	3.78072e-15	At1g49570 At1g44970 At2g18980 At2g41480 At2g39040 At3g49960 At3g21770 At3g01190 At4g33420 At4g11290 At4g30170 At4g08390 At5g19890 At5g15180 At5g05340 At5g67400 At5g64120 At5g64100 At5g42180 At5g17820 At5g24070 At1g05260 At1g30870 At1g14540 At1g14550 At5g66390
transport	154	2	2.5124e-17	7.29902e-15	At1g22530 At1g12950 At1g76520 At1g47670 At1g22990 At1g62280 At1g55670 At1g64170 At1g75220 At1g01620 At1g21360 At1g73780 At1g73640 At1g16370 At1g32450 At1g18880 At1g01340 At1g62020 At1g52190 At1g15210 At2g20260 At2g10940 At2g25810 At2g28120 At2g01520 At2g21390 At2g45960 At2g39210 At2g38310 At2g36830 At2g19110 At2g32270 At2g39010 At3g22570 At3g05630 At3g26460 At3g26450 At3g61940 At3g05400 At3g61430…
transmembrane	133	2	3.64549e-17	1.03983e-14	At1g17750 At1g12950 At1g76520 At1g47670 At1g80050 At1g51830 At1g23020 At1g62280 At1g74360 At1g53730 At1g75220 At1g08590 At1g59870 At1g05700 At1g73080 At1g16370 At1g50740 At1g32450 At1g01340 At1g08930 At1g61890 At1g15210 At2g47000 At2g25810 At2g34930 At2g36590 At2g36570 At2g32140 At2g28120 At2g15300 At2g37460 At2g13610 At2g41820 At2g39210 At2g39200 At2g36830 At2g40900 At2g19110 At2g32270 At3g45060…
interpro-ipr010987	24	8	9.52026e-17	2.66705e-14	At1g49860 At1g10370 At1g74590 At1g17180 At1g17170 At1g75270 At1g78370 At1g78340 At2g29490 At2g29480 At2g29470 At2g29460 At2g29450 At2g29440 At2g29420 At2g30860 At3g09270 At4g19880 At5g02780 At5g17220 At5g12110 At1g69920 At1g69930 At1g27140
glucosinolate	21	9	1.0711e-16	2.94799e-14	At1g18590 At1g18570 At1g74090 At1g24100 At2g20610 At2g44490 At3g44320 At5g61420 At5g48180 At5g57220 At5g23010 At1g62570
s-transferase	25	7	1.517e-16	4.10324e-14	At1g49860 At1g10370 At1g65820 At1g74590 At1g17180 At1g17170 At1g75270 At1g78370 At1g78340 At2g29490 At2g29480 At2g29470 At2g29460 At2g29450 At2g29440 At2g29420 At2g30860 At3g09270 At4g19880 At5g02780 At5g17220 At5g12110 At1g69920 At1g69930 At1g27140
interpro-ipr017933	23	8	2.04612e-16	5.34994e-14	At1g49860 At1g10370 At1g74590 At1g17180 At1g17170 At1g75270 At1g78370 At1g78340 At2g29490 At2g29480 At2g29470 At2g29460 At2g29450 At2g29440 At2g29420 At2g30860 At3g09270 At4g19880 At5g02780 At5g17220 At1g69920 At1g69930 At1g27140
s-transferase-chloride	23	8	2.04612e-16	5.34994e-14	At1g49860 At1g10370 At1g74590 At1g17180 At1g17170 At1g75270 At1g78370 At1g78340 At2g29490 At2g29480 At2g29470 At2g29460 At2g29450 At2g29440 At2g29420 At2g30860 At3g09270 At4g19880 At5g02780 At5g17220 At1g69920 At1g69930 At1g27140
carrier	69	3	8.92053e-16	2.22137e-13	At1g03020 At1g76520 At1g20340 At1g19630 At1g64640 At1g11610 At1g28480 At1g06830 At1g67110 At2g25160 At2g46960 At2g44790 At2g24180 At2g04040 At2g21910 At2g30750 At2g42250 At2g32300 At2g30540 At3g44190 At3g20570 At3g14660 At3g26210 At3g26220 At3g62930 At3g62960 At3g48850 At3g48520 At4g28390 At4g24570 At4g37370 At4g37410 At4g15330 At4g15380 At4g15660 At4g15680 At4g15690 At4g15700 At4g27940 At4g12880…
c-terminal-like	30	6	9.49378e-16	2.32718e-13	At1g49860 At1g10370 At1g74590 At1g17180 At1g17170 At1g64190 At1g75270 At1g78370 At1g78340 At2g29490 At2g29480 At2g29470 At2g29460 At2g29450 At2g29440 At2g29420 At2g30860 At2g41540 At3g09270 At3g06560 At4g19880 At5g02780 At5g39320 At5g41670 At5g56350 At5g17220 At5g12110 At1g69920 At1g69930 At1g27140
interpro-ipr004045	22	8	1.08531e-15	2.61944e-13	At1g49860 At1g10370 At1g74590 At1g17180 At1g17170 At1g75270 At1g78370 At1g78340 At2g29490 At2g29480 At2g29470 At2g29460 At2g29450 At2g29440 At2g29420 At2g30860 At3g09270 At5g02780 At5g17220 At1g69920 At1g69930 At1g27140
tau	17	11	1.24554e-15	2.96064e-13	At1g10370 At1g74590 At1g17180 At1g17170 At1g78370 At1g78340 At2g29490 At2g29480 At2g29470 At2g29460 At2g29450 At2g29440 At2g29420 At3g09270 At1g69920 At1g69930 At1g27140
upregulated	24	7	1.69691e-15	3.97332e-13	At1g69490 At1g17710 At1g73010 At2g44080 At2g45130 At3g05630 At3g50970 At3g11820 At3g25780 At3g17790 At3g19580 At3g04530 At4g32940 At4g22920 At4g13420 At5g20150 At5g39610 At5g57560 At1g15520 At1g23140 At2g17840 At1g61800 At5g47450 At3g03910
heme	52	3	2.39356e-15	5.52212e-13	At1g49570 At1g19630 At1g58290 At1g11610 At1g44970 At1g67110 At2g25160 At2g46960 At2g18980 At2g24180 At2g21910 At2g30750 At2g42250 At2g41480 At2g37130 At2g39040 At3g49960 At3g14660 At3g26210 At3g26220 At3g48890 At3g01190 At3g48520 At4g33420 At4g26010 At4g37370 At4g37410 At4g11290 At4g30170 At4g15330 At4g15380 At4g39950 At5g19890 At5g15180 At5g67400 At5g64100 At5g39580 At5g57220 At5g42180 At5g63450…
wagner	19	9	5.56638e-15	1.24751e-12	At1g49860 At1g74590 At1g17180 At1g17170 At1g78370 At1g78340 At2g29490 At2g29480 At2g29470 At2g29460 At2g29450 At2g29440 At2g29420 At2g30860 At3g09270 At5g17220 At1g69920 At1g69930 At1g27140
glutathione	27	6	6.51151e-15	1.43878e-12	At1g49860 At1g10370 At1g65820 At1g74590 At1g17180 At1g17170 At1g75270 At1g78370 At1g78340 At2g29490 At2g29480 At2g29470 At2g29460 At2g29450 At2g29440 At2g29420 At2g30860 At2g31570 At3g09270 At4g19880 At5g02780 At5g17220 At5g44070 At5g12110 At1g69920 At1g69930 At1g27140
lp-06	31	5	6.70216e-15	1.46033e-12	At1g22500 At1g33760 At1g67330 At1g68620 At1g29280 At1g16370 At1g32940 At2g22880 At3g09270 At3g63380 At3g13672 At3g59700 At3g08860 At4g31330 At4g29690 At4g12480 At4g19370 At5g38960 At5g67080 At5g46050 At5g47330 At5g39520 At1g73260 At1g26390 At1g26380 At1g73330 At1g05300 At1g16850 At4g35060 At5g07100 At3g56980
interpro-ipr022357	16	10	1.4028e-14	3.01469e-12	At1g01620 At2g25810 At2g45960 At2g36830 At2g39010 At3g61430 At3g53420 At3g26520 At3g16240 At4g19030 At4g23400 At4g00430 At4g17340 At5g60660 At4g10380 At5g47450
transferase	103	2	1.50544e-14	3.19155e-12	At1g49860 At1g55850 At1g10370 At1g80050 At1g65820 At1g28710 At1g74590 At1g17180 At1g17170 At1g70090 At1g24420 At1g08630 At1g62800 At1g56600 At1g78050 At1g43710 At1g32170 At1g78370 At1g78340 At1g24100 At1g36370 At1g60470 At2g25150 At2g36750 At2g29490 At2g29480 At2g29470 At2g29460 At2g29450 At2g29440 At2g29420 At2g31790 At2g20610 At2g24850 At2g21590 At2g11810 At2g30860 At2g15480 At2g15490 At2g22930…
interpro-ipr012269	15	11	1.79119e-14	3.74671e-12	At1g01620 At2g25810 At2g45960 At2g36830 At2g39010 At3g61430 At3g53420 At3g26520 At3g16240 At4g19030 At4g23400 At4g00430 At4g17340 At5g60660 At5g47450
electron	63	3	2.09202e-14	4.31839e-12	At1g03020 At1g20340 At1g19630 At1g64640 At1g55670 At1g11610 At1g28480 At1g06830 At1g67110 At2g20260 At2g25160 At2g46960 At2g44790 At2g24180 At2g21910 At2g30750 At2g42250 At2g32300 At2g30540 At3g44190 At3g20570 At3g14660 At3g26210 At3g26220 At3g62930 At3g62960 At3g48520 At4g28750 At4g03280 At4g37370 At4g37410 At4g15330 At4g15380 At4g15660 At4g15680 At4g15690 At4g15700 At4g04640 At4g12880 At4g39950…
apoplast	39	4	2.51956e-14	5.13338e-12	At1g18970 At1g18980 At1g66200 At1g66970 At1g09750 At1g68560 At1g17860 At1g32170 At1g78370 At1g41830 At1g32940 At1g32960 At2g10940 At2g43620 At2g28190 At2g18800 At3g09220 At3g10080 At4g25000 At4g25820 At4g30280 At4g33300 At4g14130 At4g12880 At5g38960 At5g38910 At5g59090 At5g05340 At5g64120 At1g76160 At1g72150 At1g11545 At1g47128 At2g02850 At1g79720 At2g43570 At2g30210 At3g05950 At3g54400
interpro-ipr019794	21	7	3.13917e-14	6.31379e-12	At1g49570 At1g44970 At2g18980 At2g41480 At3g49960 At3g21770 At3g01190 At4g33420 At4g26010 At4g11290 At4g30170 At5g19890 At5g15180 At5g05340 At5g64120 At5g64100 At5g17820 At1g05260 At1g30870 At1g14540 At1g14550
oxygen	54	3	3.52962e-14	7.00924e-12	At1g19630 At1g11610 At1g72520 At1g05680 At1g67110 At1g01280 At1g14120 At2g25160 At2g36690 At2g46960 At2g24180 At2g21910 At2g16060 At2g30750 At2g42250 At3g50820 At3g22370 At3g26830 At3g28480 At3g14660 At3g12900 At3g26210 At3g26220 At3g47450 At3g48520 At4g37370 At4g37410 At4g10500 At4g17490 At4g15330 At4g15380 At4g39950 At5g20550 At5g47990 At5g62520 At5g54000 At5g66570 At5g45340 At5g48000 At5g57220…
defense	73	3	3.5788e-14	7.01806e-12	At1g17750 At1g55020 At1g70850 At1g70890 At1g52410 At1g72520 At2g35980 At2g34930 At2g32140 At2g32680 At2g21100 At2g01530 At2g44490 At2g30860 At2g39200 At2g38470 At2g43530 At2g43550 At2g43510 At2g37130 At2g38870 At3g11340 At3g50260 At3g26460 At3g26450 At3g52400 At3g26520 At3g16720 At3g44260 At3g46860 At4g23510 At4g33300 At4g39030 At4g20260 At4g03280 At4g23670 At4g23680 At4g23690 At4g14060 At4g12470…
interpro-ipr011905	13	13	3.67119e-14	7.11035e-12	At1g03020 At1g28480 At1g06830 At2g30540 At3g62930 At3g62960 At4g15660 At4g15680 At4g15690 At4g15700 At5g11930 At4g33040 At5g18600
pathogenesis-related	43	4	5.46538e-14	1.04563e-11	At1g33760 At1g43160 At1g71130 At1g50060 At1g28370 At2g44840 At2g19990 At2g19970 At2g47520 At2g38530 At2g38870 At3g50260 At3g23240 At3g46860 At4g34410 At4g25790 At4g30320 At4g17490 At4g32800 At4g33720 At4g11650 At5g61600 At5g05410 At5g43580 At5g47230 At5g52020 At5g51990 At5g51190 At5g40020 At1g12610 At1g21910 At1g19210 At1g77640 At1g63030 At1g74930 At2g14580 At5g61890 At5g13330 At1g19610 At1g36060…
erf-ap2	29	5	5.67783e-14	1.07318e-11	At1g33760 At1g43160 At1g71130 At1g28370 At2g44840 At2g47520 At3g50260 At3g23240 At4g34410 At4g17490 At4g32800 At5g61600 At5g05410 At5g47230 At5g52020 At5g51990 At5g51190 At1g12610 At1g21910 At1g19210 At1g77640 At1g63030 At1g74930 At5g61890 At5g13330 At1g36060 At4g25490 At4g25470 At4g25480
gst	18	8	8.44998e-14	1.57814e-11
glutaredoxin-like	13	12	9.63835e-14	1.77891e-11	At1g03020 At1g28480 At1g06830 At2g30540 At3g62930 At3g62960 At4g15660 At4g15680 At4g15690 At4g15700 At5g11930 At4g33040 At5g18600
cell	197	2	1.68843e-13	3.08002e-11	At1g03020 At1g12950 At1g64830 At1g55850 At1g09560 At1g62980 At1g31050 At1g22880 At1g52410 At1g04040 At1g09750 At1g76930 At1g59730 At1g68560 At1g17860 At1g74010 At1g74000 At1g32170 At1g06830 At1g66800 At1g41830 At1g51420 At1g14220 At1g32960 At2g35860 At2g03760 At2g46740 At2g46760 At2g34930 At2g20610 At2g04750 At2g44490 At2g45220 At2g20750 At2g44080 At2g16060 At2g18800 At2g39200 At2g28470 At2g03090…
jasmonic	23	6	1.91249e-13	3.44866e-11	At1g17750 At1g76930 At1g72520 At1g74020 At1g28480 At1g73080 At1g20510 At2g27690 At2g26690 At2g24850 At2g06050 At2g02990 At3g52400 At3g25780 At3g15500 At3g48520 At5g50200 At5g09980 At5g13220 At2g14580 At1g17420 At3g09940 At3g16470
homeostasis	38	4	2.05769e-13	3.66831e-11	At1g03020 At1g20340 At1g62280 At1g80830 At1g59730 At1g05680 At1g06830 At2g30540 At3g58620 At3g56240 At3g02040 At3g47640 At3g53480 At3g26520 At3g61190 At3g62930 At3g62960 At4g13770 At4g16370 At4g15660 At4g15680 At4g15690 At4g15700 At4g24160 At4g04770 At5g11930 At5g11210 At5g61440 At5g48400 At5g48410 At5g13740 At5g27100 At5g34850 At1g44800 At1g69880 At1g12520 At4g33040 At5g18600
glycoside	59	3	2.32796e-13	4.1035e-11	At1g75680 At1g64390 At1g03310 At1g22880 At1g52400 At1g70500 At1g68560 At1g32170 At1g65570 At1g61820 At2g43620 At2g44490 At2g44460 At2g43890 At2g18800 At2g28470 At2g40840 At2g32990 At2g32860 At2g39930 At2g06850 At3g47040 At3g59850 At3g62740 At3g57270 At3g09260 At3g13784 At3g13790 At3g18080 At3g23770 At3g01260 At3g60130 At3g60140 At3g57520 At4g25000 At4g25820 At4g25810 At4g30280 At4g08160 At4g14080…
aquaporin	15	10	2.9363e-13	5.11832e-11	At1g01620 At2g25810 At2g45960 At2g36830 At2g39010 At3g61430 At3g53420 At3g26520 At3g16240 At4g19030 At4g23400 At4g00430 At4g17340 At5g60660 At5g47450
substrate	56	3	4.13536e-13	7.12921e-11	At1g14280 At1g66200 At1g75220 At1g16370 At1g32450 At1g18880 At1g08920 At1g08930 At1g52190 At2g16970 At2g26690 At2g28120 At2g39210 At2g16660 At2g34650 At2g26560 At3g45060 At3g05400 At3g62720 At3g16180 At3g18830 At3g47960 At3g48850 At3g47420 At3g45710 At4g34950 At4g21680 At4g28390 At4g24570 At4g27940 At5g03570 At5g27350 At5g14940 At5g01500 At5g37600 At5g66040 At5g51050 At5g60770 At5g60780 At5g46050…
extracellular	34	4	4.21115e-13	7.18096e-11	At1g64390 At1g62980 At1g50060 At2g20610 At2g20750 At2g03090 At2g02990 At2g43530 At2g43550 At2g43510 At2g19990 At2g19970 At3g49780 At4g25000 At4g25790 At4g30320 At4g28250 At4g14630 At4g01630 At4g33720 At5g11210 At5g39260 At5g48400 At5g48410 At5g27100 At5g10130 At5g34850 At1g02640 At1g48930 At1g12560 At2g02850 At2g14580 At4g39830 At5g65870
interpro-ipr000425	16	9	5.3894e-13	9.09133e-11	At1g01620 At2g25810 At2g45960 At2g36830 At2g39010 At3g61430 At3g53420 At3g26520 At3g16240 At4g19030 At4g23400 At4g00430 At4g17340 At5g60660 At4g10380 At5g47450
photosystem	31	4	6.99473e-13	1.16738e-10	At1g67740 At1g55670 At1g15820 At1g52220 At1g52230 At2g20260 At2g06520 At2g30570 At3g50820 At3g54890 At3g16140 At4g28750 At4g10340 At4g03280 At4g04640 At4g12800 At4g02770 At5g01500 At5g01530 At5g66570 At5g54270 At1g31330 At1g61520 At1g08380 At1g30380 At1g79040 At1g06680 At4g05180 At4g21280 At5g64040 At3g21055
glycosyl	69	3	7.23458e-13	1.1947e-10	At1g75680 At1g55850 At1g64390 At1g03310 At1g52400 At1g70090 At1g68560 At1g56600 At1g32170 At1g05680 At1g60470 At2g31790 At2g44490 At2g11810 At2g15480 At2g15490 At2g18800 At2g22930 At2g32990 At2g32860 At2g32610 At2g29750 At2g39930 At2g06850 At3g47040 At3g10320 At3g62720 At3g57270 At3g09260 At3g43190 At3g13784 At3g13790 At3g21770 At3g28340 At3g60140 At4g25000 At4g25820 At4g25810 At4g30280 At4g08160…
according	20	7	7.34517e-13	1.20033e-10	At1g49860 At1g74590 At1g17180 At1g17170 At1g78370 At1g78340 At2g29490 At2g29480 At2g29470 At2g29460 At2g29450 At2g29440 At2g29420 At2g30860 At3g09270 At5g17220 At1g69920 At1g69930 At1g27140 At1g02450
interpro-ipr004046	18	7	8.33019e-13	1.34727e-10	At1g49860 At1g10370 At1g17180 At1g17170 At1g78370 At1g78340 At2g29490 At2g29480 At2g29470 At2g29460 At2g29450 At2g29420 At2g30860 At3g09270 At4g19880 At5g17220 At5g12110 At1g27140
ap2	29	4	1.65383e-12	2.6475e-10	At1g33760 At1g43160 At1g71130 At1g28370 At2g44840 At2g47520 At3g50260 At3g23240 At4g34410 At4g17490 At4g32800 At5g61600 At5g05410 At5g47230 At5g52020 At5g51990 At5g51190 At1g12610 At1g21910 At1g19210 At1g77640 At1g63030 At1g74930 At5g61890 At5g13330 At1g36060 At4g25490 At4g25470 At4g25480
tolerance	29	4	2.49112e-12	3.94757e-10	At1g56600 At1g20450 At2g42580 At2g43000 At2g28190 At3g46620 At3g58620 At3g61940 At3g50970 At3g19580 At3g24500 At3g58810 At4g19030 At4g21680 At4g02380 At5g59550 At5g05410 At5g45340 At5g63980 At5g59820 At5g44070 At5g04340 At1g12610 At1g27730 At1g08430 At4g10380 At5g54770 At4g25490 At4g25470
plasma	156	2	4.42472e-12	6.94154e-10	At1g75680 At1g07000 At1g17750 At1g11960 At1g22530 At1g55850 At1g18390 At1g35670 At1g47670 At1g80050 At1g22880 At1g62280 At1g66970 At1g04040 At1g03870 At1g09780 At1g53730 At1g75220 At1g75270 At1g75280 At1g01620 At1g01540 At1g59870 At1g73640 At1g37130 At1g76650 At1g74020 At1g73080 At1g51420 At1g23730 At1g18670 At1g18880 At1g62020 At1g52200 At1g15210 At2g47000 At2g44790 At2g29450 At2g36460 At2g36570…
plant-type	50	3	7.75059e-12	1.20388e-09	At1g55850 At1g62980 At1g22880 At1g04040 At1g09750 At1g68560 At1g74010 At1g74000 At1g41830 At1g32960 At2g25810 At2g45220 At2g20750 At2g03090 At2g39850 At3g45970 At3g14940 At3g18080 At3g21770 At3g62360 At3g58810 At4g22010 At4g28250 At4g14630 At4g01630 At4g02300 At4g08950 At5g49180 At5g39260 At5g13930 At5g61130 At5g42180 At5g44130 At5g06860 At5g06870 At5g13740 At5g16590 At5g04960 At5g17820 At5g35190…
interpro-ipr016196	36	4	8.08219e-12	1.24308e-09	At1g75220 At1g16370 At1g32450 At1g18880 At1g08920 At1g08930 At1g52190 At2g16970 At2g26690 At2g28120 At2g39210 At2g16660 At3g45060 At3g05400 At3g16180 At3g18830 At3g47960 At3g47420 At3g45710 At4g34950 At4g21680 At5g03570 At5g27350 At5g14940 At5g60770 At5g60780 At5g46050 At5g62680 At5g13740 At5g14120 At1g73220 At1g08090 At1g08100 At5g14570 At2g32830 At5g13750
oxidoreductase	77	2	1.39679e-11	2.12746e-09	At1g03020 At1g67730 At1g22440 At1g52820 At1g52790 At1g52800 At1g64590 At1g30510 At1g48980 At1g43800 At1g37130 At1g72520 At1g28480 At1g06830 At1g80320 At1g01280 At1g14120 At1g60680 At2g36690 At2g38240 At2g46740 At2g46750 At2g46760 At2g30540 At2g48080 At3g56090 At3g42960 At3g44190 At3g19010 At3g28480 At3g12900 At3g62930 At3g62960 At4g05390 At4g22010 At4g22110 At4g20800 At4g27440 At4g10500 At4g15660…
inhibitor	59	3	1.55994e-11	2.35312e-09	At1g62770 At1g73780 At1g72060 At1g17860 At1g32940 At1g32960 At2g10940 At2g45220 At2g43530 At2g43550 At2g43510 At2g39850 At2g38530 At2g38870 At3g22570 At3g52130 At3g13330 At3g22120 At3g43960 At3g47380 At3g47340 At3g60140 At3g46860 At4g25250 At4g30020 At4g22490 At4g22610 At4g22460 At4g10510 At4g16190 At4g12470 At4g12550 At4g12480 At4g12490 At4g12500 At4g02300 At4g12360 At5g59090 At5g49180 At5g43580…
facilitator	36	3	1.93638e-11	2.89316e-09	At1g75220 At1g16370 At1g32450 At1g18880 At1g08920 At1g08930 At1g52190 At2g16970 At2g26690 At2g28120 At2g39210 At2g16660 At3g45060 At3g05400 At3g16180 At3g18830 At3g47960 At3g47420 At3g45710 At4g34950 At4g21680 At5g03570 At5g27350 At5g14940 At5g60770 At5g60780 At5g46050 At5g62680 At5g13740 At5g14120 At1g73220 At1g08090 At1g08100 At5g14570 At2g32830 At5g13750
factor-erf	29	4	2.05511e-11	3.01315e-09	At1g33760 At1g43160 At1g71130 At1g28370 At2g44840 At2g47520 At3g50260 At3g23240 At4g34410 At4g17490 At4g32800 At5g61600 At5g05410 At5g47230 At5g52020 At5g51990 At5g51190 At1g12610 At1g21910 At1g19210 At1g77640 At1g63030 At1g74930 At5g61890 At5g13330 At1g36060 At4g25490 At4g25470 At4g25480
interpro-ipr001471	29	4	2.05511e-11	3.01315e-09	At1g33760 At1g43160 At1g71130 At1g28370 At2g44840 At2g47520 At3g50260 At3g23240 At4g34410 At4g17490 At4g32800 At5g61600 At5g05410 At5g47230 At5g52020 At5g51990 At5g51190 At1g12610 At1g21910 At1g19210 At1g77640 At1g63030 At1g74930 At5g61890 At5g13330 At1g36060 At4g25490 At4g25470 At4g25480
photosynthesis	25	5	3.07917e-11	4.47281e-09	At1g67740 At1g20340 At1g55670 At1g15820 At1g52230 At2g20260 At2g06520 At3g50820 At3g54890 At3g16140 At3g03630 At3g47340 At3g60140 At4g10340 At4g12800 At4g02770 At5g01530 At5g54270 At1g31330 At1g61520 At1g08380 At1g30380 At1g79040 At1g06680 At3g56940
integrase-type	30	4	3.34772e-11	4.77448e-09	At1g33760 At1g43160 At1g71130 At1g28370 At2g44840 At2g47520 At3g50260 At3g23240 At4g34410 At4g17490 At4g32800 At5g61600 At5g05410 At5g47230 At5g52020 At5g51990 At5g51190 At1g12610 At1g21910 At1g19210 At1g77640 At1g63030 At1g74930 At5g61890 At5g13330 At1g36060 At4g00416 At4g25490 At4g25470 At4g25480
interpro-ipr016177	30	4	3.34772e-11	4.77448e-09	At1g33760 At1g43160 At1g71130 At1g28370 At2g44840 At2g47520 At3g50260 At3g23240 At4g34410 At4g17490 At4g32800 At5g61600 At5g05410 At5g47230 At5g52020 At5g51990 At5g51190 At1g12610 At1g21910 At1g19210 At1g77640 At1g63030 At1g74930 At5g61890 At5g13330 At1g36060 At4g00416 At4g25490 At4g25470 At4g25480
copper	40	3	3.41872e-11	4.83182e-09	At1g20340 At1g66200 At1g64640 At1g62810 At1g30510 At1g31710 At2g44790 At2g36460 At2g01520 At2g01530 At2g30860 At2g32300 At3g56240 At3g09260 At3g52930 At3g20570 At3g46900 At4g05390 At4g20260 At4g22010 At4g23670 At4g19690 At4g12420 At4g12880 At5g59520 At5g52750 At5g52760 At5g15350 At5g37600 At5g44070 At5g19550 At1g76160 At1g72230 At1g12520 At2g02850 At4g25100 At4g39830 At2g23630 At3g15353 At3g16460…
water	29	4	3.51604e-11	4.92499e-09	At1g10370 At1g35670 At1g01470 At1g01620 At1g08930 At2g25810 At2g45960 At2g36830 At2g39010 At3g50970 At3g11820 At3g61430 At3g53420 At3g26520 At3g15500 At3g16240 At4g23400 At4g00430 At4g17340 At5g05410 At5g59220 At5g51990 At5g60660 At5g24090 At1g06080 At1g73330 At1g47128 At2g17840 At3g09940
ion	198	2	3.8848e-11	5.39336e-09	At1g03090 At1g67740 At1g22440 At1g22500 At1g18970 At1g18980 At1g09560 At1g20340 At1g19630 At1g66020 At1g66200 At1g22990 At1g62280 At1g52410 At1g64640 At1g09780 At1g75280 At1g80830 At1g59870 At1g62810 At1g68560 At1g21550 At1g74770 At1g11610 At1g73630 At1g30510 At1g49230 At1g31710 At1g43800 At1g76650 At1g72520 At1g67110 At1g51420 At1g23730 At1g01340 At1g36370 At2g25160 At2g41380 At2g46960 At2g27660…
arabinogalactan	18	6	6.67795e-11	9.18985e-09	At1g03870 At1g55330 At2g35860 At2g33790 At2g14890 At3g13520 At3g11700 At4g12730 At4g26320 At4g40090 At5g10430 At5g16920 At5g53250 At5g56540 At5g44130 At5g40730 At1g35230 At2g47930
deprivation	22	5	6.94855e-11	9.47908e-09	At1g10370 At1g35670 At1g01620 At1g08930 At2g45960 At3g05630 At3g50970 At3g61430 At3g50060 At3g53420 At3g15500 At3g44320 At4g00430 At5g20410 At5g59220 At5g51990 At5g24090 At5g13080 At1g73330 At1g47128 At2g17840 At3g09940
resistance	56	3	7.46091e-11	1.00903e-08	At1g55020 At1g20340 At1g80160 At1g59870 At1g32640 At1g15210 At1g15380 At2g35980 At2g16970 At2g39430 At2g47000 At2g34930 At2g21100 At2g44490 At2g39200 At2g38310 At2g19110 At2g28670 At2g26560 At3g11820 At3g53480 At3g26520 At4g23510 At4g33300 At4g39030 At4g23690 At4g12470 At4g11190 At4g13580 At4g17870 At5g52640 At5g05440 At5g44910 At5g56220 At5g67330 At5g43580 At5g40990 At5g06320 At5g57220 At5g13740…
cax1-cax3	8	15	8.02523e-11	1.07607e-08	At1g17710 At1g73010 At2g45130 At3g05630 At3g17790 At5g20150 At1g23140 At1g61800
sucrose	24	4	1.20059e-10	1.59618e-08	At1g66200 At1g51420 At1g08930 At2g40840 At2g31390 At3g54090 At3g51240 At3g43190 At3g13784 At3g60140 At3g57520 At5g37600 At5g41670 At5g23660 At5g21170 At5g13170 At5g20830 At5g11110 At1g12240 At1g05560 At1g62660 At5g54060 At1g69200 At3g48740
oxidase	41	3	2.49841e-10	3.29372e-08	At1g18970 At1g23020 At1g62810 At1g31710 At1g41830 At1g19900 At2g25450 At2g46740 At2g46750 At2g46760 At2g19590 At2g06050 At3g45300 At3g09220 At3g22370 At3g19820 At3g15640 At3g45130 At4g22010 At4g20800 At4g15340 At4g12420 At5g44380 At5g43450 At1g26410 At1g26400 At1g26390 At1g26380 At1g26420 At1g76160 At1g19250 At1g19230 At1g30700 At1g32350 At1g17020 At3g30775 At4g25090 At4g39830 At5g25450 At2g23630…
hydrolyzing	38	3	2.58394e-10	3.37809e-08	At1g75680 At1g64390 At1g22880 At1g52400 At1g68560 At1g32170 At1g61820 At2g44490 At2g44460 At2g28470 At2g32990 At2g32860 At3g47040 At3g05630 At3g62740 At3g57270 At3g09260 At3g13784 At3g13790 At3g23770 At3g60130 At3g60140 At4g25820 At4g25810 At4g08160 At4g14080 At4g14130 At4g24160 At5g63840 At5g42100 At5g24090 At1g02640 At1g12240 At1g11545 At1g48930 At1g61810 At1g62660 At2g05790
whose	28	4	2.87366e-10	3.72581e-08	At1g06620 At1g52890 At1g23020 At1g01470 At1g24280 At1g08930 At2g35980 At2g25450 At2g19590 At2g30840 At2g26980 At3g46620 At3g45410 At3g25190 At3g44320 At3g04910 At4g19030 At4g19680 At5g59550 At5g59520 At5g63650 At5g63600 At5g63850 At5g06320 At5g43450 At5g13110 At1g76180 At1g73330
jasmonate-zim-domain	8	14	3.06938e-10	3.94694e-08	At1g70700 At2g34600 At5g13220 At1g72450 At1g19180 At1g74950 At1g17380 At1g30135
belonging	20	5	3.64029e-10	4.64302e-08	At1g49860 At1g74590 At1g17180 At1g17170 At1g78370 At1g78340 At2g29490 At2g29480 At2g29470 At2g29460 At2g29440 At2g29420 At2g30860 At3g09270 At4g32940 At4g03190 At5g17220 At1g69920 At1g69930 At1g27140
iron	45	3	4.16743e-10	5.27249e-08	At1g55020 At1g19630 At1g80830 At1g11610 At1g72520 At1g67110 At2g25160 At2g46960 At2g24180 At2g21910 At2g30750 At2g42250 At2g32270 At3g56090 At3g47640 At3g19010 At3g28480 At3g14660 At3g18290 At3g25190 At3g26210 At3g26220 At3g48520 At4g37370 At4g37410 At4g15330 At4g15380 At4g19680 At4g19690 At4g04770 At4g39950 At5g03570 At5g04150 At5g01600 At5g24380 At5g57220 At5g63450 At5g06900 At2g22330 At2g40300…
centre	9	11	4.74908e-10	5.90842e-08	At1g55670 At1g52230 At2g20260 At3g16140 At4g28750 At4g12800 At1g31330 At1g30380 At5g64040
compound	43	3	4.78306e-10	5.90842e-08	At1g05680 At5g54500 At5g40990 At5g19550 At3g03910
interpro-ipr002401	35	3	6.43757e-10	7.89009e-08	At1g69500 At1g19630 At1g11610 At1g67110 At1g01280 At2g25160 At2g46960 At2g27690 At2g24180 At2g21910 At2g30770 At2g30750 At2g42250 At3g26830 At3g14660 At3g26210 At3g26220 At3g48520 At4g13770 At4g37370 At4g37410 At4g15330 At4g15380 At4g39950 At5g47990 At5g45340 At5g57220 At5g63450 At5g06900 At2g22330 At4g31970 At4g31940 At5g67310 At1g50560 At2g34490
cbf3	6	17	6.70445e-10	8.15349e-08	At5g51990 At1g12610 At1g63030 At4g25490 At4g25470 At4g25480
starvation	17	6	7.62049e-10	9.19623e-08	At2g11810 At2g02990 At3g05630 At3g02040 At3g47640 At3g18290 At3g23430 At3g44320 At4g19680 At5g20410 At5g48850 At5g54730 At5g13080 At5g10180 At1g54710 At4g35770 At3g52190
dreb	16	6	7.91396e-10	9.47747e-08	At1g33760 At3g50260 At4g32800 At5g05410 At5g52020 At5g51990 At1g12610 At1g21910 At1g19210 At1g77640 At1g63030 At1g74930 At1g36060 At4g25490 At4g25470 At4g25480
peroxide	14	7	8.75121e-10	1.04007e-07	At1g74310 At1g52560 At2g32120 At2g43000 At2g36830 At3g53420 At3g26520 At3g24500 At3g03630 At4g08390 At5g12030 At5g60660 At1g73260 At4g12400
chitin	18	5	8.86356e-10	1.04551e-07	At1g66160 At1g23030 At1g08930 At2g43620 At3g46620 At3g53600 At3g16720 At3g05200 At3g28210 At4g18880 At5g59550 At5g66070 At5g22890 At5g64660 At1g27730 At1g21880 At1g77630 At2g43570
e-class	36	3	1.0521e-09	1.23174e-07	At1g69500 At1g19630 At1g11610 At1g67110 At1g01280 At2g25160 At2g46960 At2g27690 At2g24180 At2g21910 At2g30770 At2g30750 At2g42250 At3g26830 At3g14660 At3g26210 At3g26220 At3g48520 At4g13770 At4g37370 At4g37410 At4g15330 At4g15380 At4g39950 At5g47990 At5g45340 At5g48000 At5g57220 At5g63450 At5g06900 At2g22330 At4g31970 At4g31940 At5g67310 At1g50560 At2g34490
cytochrome	52	2	1.28923e-09	1.49819e-07	At1g69500 At1g19630 At1g11610 At1g30510 At1g37130 At1g67110 At1g01280 At1g62020 At2g25160 At2g46960 At2g27690 At2g24180 At2g21910 At2g30770 At2g30750 At2g42250 At3g50930 At3g22370 At3g26830 At3g14660 At3g15640 At3g26210 At3g26220 At3g48890 At3g48520 At4g05390 At4g13770 At4g03280 At4g37370 At4g37410 At4g15330 At4g15380 At4g25570 At4g39950 At5g47990 At5g45340 At5g48000 At5g57220 At5g63450 At5g47530…
intensity	13	7	1.38978e-09	1.60316e-07	At1g74310 At1g52560 At2g32120 At2g06850 At5g12030 At5g24090 At1g79040 At2g17840 At1g06680 At4g12400 At4g21280
lipid	55	2	1.49267e-09	1.70928e-07	At1g49320 At1g66970 At1g73780 At2g10940 At2g01520 At2g38310 At2g38530 At2g26560 At3g22570 At3g02040 At3g26460 At3g26450 At3g52130 At3g20520 At3g22120 At3g51730 At4g26790 At4g00500 At4g22470 At4g22490 At4g22610 At4g22460 At4g23670 At4g23680 At4g14060 At4g24160 At4g12470 At4g12550 At4g12480 At4g12490 At4g12500 At4g12360 At4g13550 At4g17870 At5g16010 At5g55050 At5g54170 At5g05440 At5g41080 At5g59330…
exine	10	9	1.61957e-09	1.84115e-07	At1g69500 At1g62940 At1g01280 At3g13220 At3g09090 At4g34850 At4g14080 At5g13390 At5g11110 At3g11980
interpro-ipr001128	36	3	2.33576e-09	2.6174e-07	At1g69500 At1g19630 At1g11610 At1g67110 At1g01280 At2g25160 At2g46960 At2g27690 At2g24180 At2g21910 At2g30770 At2g30750 At2g42250 At3g26830 At3g14660 At3g26210 At3g26220 At3g48520 At4g13770 At4g37370 At4g37410 At4g15330 At4g15380 At4g39950 At5g47990 At5g45340 At5g48000 At5g57220 At5g63450 At5g06900 At2g22330 At4g31970 At4g31940 At5g67310 At1g50560 At2g34490
o-glycosyl	36	3	2.33576e-09	2.6174e-07	At1g75680 At1g64390 At1g22880 At1g52400 At1g68560 At1g32170 At1g61820 At2g44490 At2g44460 At2g28470 At2g32990 At2g32860 At3g47040 At3g62740 At3g57270 At3g09260 At3g13784 At3g13790 At3g23770 At3g60130 At3g60140 At4g25820 At4g25810 At4g08160 At4g14080 At4g14130 At5g63840 At5g42100 At5g24090 At1g02640 At1g12240 At1g11545 At1g48930 At1g61810 At1g62660 At2g05790
nitrate	15	6	2.72626e-09	3.03331e-07	At1g66200 At1g78050 At1g37130 At1g32450 At1g18880 At2g26690 At3g45060 At4g21680 At5g37600 At5g50200 At5g60770 At5g60780 At5g40890 At1g08090 At1g08100 At5g14570
vacuole	57	2	2.93657e-09	3.24431e-07	At1g66200 At1g52410 At1g65820 At1g04040 At1g75220 At1g37130 At1g74020 At1g09070 At1g78670 At1g78680 At2g25810 At2g45960 At3g05630 At3g61430 At3g09260 At3g53420 At3g43190 At3g14990 At3g20250 At3g19820 At3g23810 At3g51730 At3g11700 At3g58810 At4g20260 At4g23670 At4g14630 At4g16190 At4g17170 At4g25570 At5g54500 At5g16830 At5g15350 At5g48570 At5g58070 At5g67330 At5g13930 At5g44020 At5g23820 At5g13740…
interpro-ipr005123	23	4	4.29601e-09	4.68028e-07	At1g06620 At1g52820 At1g52790 At1g52800 At1g48980 At1g80320 At1g14120 At2g25450 At2g36690 At2g38240 At2g19590 At2g30840 At3g51240 At3g19010 At3g28480 At3g12900 At4g10500 At5g20550 At5g54000 At5g63600 At5g43450 At1g30040 At1g17020
oxoglutarate-iron-dependent	23	4	4.29601e-09	4.68028e-07	At1g06620 At1g52820 At1g52790 At1g52800 At1g48980 At1g80320 At1g14120 At2g25450 At2g36690 At2g38240 At2g19590 At2g30840 At3g51240 At3g19010 At3g28480 At3g12900 At4g10500 At5g20550 At5g54000 At5g63600 At5g43450 At1g30040 At1g17020
stem	46	2	4.49048e-09	4.85841e-07	At1g22500 At1g52800 At1g19630 At1g47480 At1g64170 At1g76930 At1g20700 At1g05700 At2g32020 At2g18800 At2g30750 At2g36830 At2g27040 At2g20030 At3g56240 At3g16240 At3g48850 At3g53150 At4g23700 At4g14630 At5g06510 At5g11210 At5g15150 At5g65600 At5g51990 At5g58680 At5g07440 At1g51920 At1g26420 At1g21100 At1g19250 At1g30700 At1g02360 At2g17040 At1g32350 At1g14070 At2g32830 At5g67310 At5g13320
cbf1	6	15	5.13451e-09	5.51716e-07	At5g51990 At1g12610 At1g63030 At4g25490 At4g25470 At4g25480
reductase	42	3	5.81965e-09	6.21083e-07	At1g03020 At1g67730 At1g58290 At1g23020 At1g62180 At1g75270 At1g75280 At1g56650 At1g30510 At1g37130 At1g60680 At2g06050 At3g62930 At4g05390 At4g13660 At4g21990 At4g12960 At4g27440 At4g03280 At4g04610 At4g15660 At4g15680 At4g15690 At4g15700 At4g25570 At4g12890 At4g04830 At4g21850 At5g32450 At5g54500 At5g47530 At5g22500 At5g07460 At1g63940 At1g19230 At3g30775 At4g25090 At5g25450 At5g18600 At3g09940…
abscisic	30	3	6.52203e-09	6.91338e-07	At1g52890 At1g35670 At1g52400 At1g76930 At1g01560 At1g62810 At1g08930 At2g32020 At2g38310 At2g26980 At3g50970 At3g11820 At3g15500 At3g24500 At3g28210 At4g25000 At4g17260 At4g11890 At4g17870 At5g05440 At5g59220 At5g51990 At1g73330 At1g05560 At1g05530 At2g40330 At4g25490 At4g25470 At4g25480
light	47	2	8.3957e-09	8.83976e-07	At1g22500 At1g58290 At1g74310 At1g01470 At1g08650 At1g37130 At1g52560 At1g15820 At2g32120 At2g28190 At2g41100 At2g06850 At3g50820 At3g06420 At3g11820 At3g54890 At3g19820 At3g47340 At3g04530 At3g60140 At4g10340 At4g03280 At4g17490 At4g12800 At4g04770 At5g12030 At5g11210 At5g01530 At5g37600 At5g58070 At5g54270 At5g48400 At5g48410 At5g59820 At5g24090 At5g19550 At5g27100 At1g61520 At1g08380 At1g35140…
metal	30	3	9.48089e-09	9.9158e-07	At1g22990 At1g09780 At1g80830 At1g59870 At1g43800 At1g72520 At2g19110 At2g26400 At3g56240 At3g56090 At3g61940 At3g18290 At3g15640 At3g58810 At4g30110 At4g30120 At4g16370 At5g59520 At5g52750 At5g52760 At5g17450 At5g67330 At1g05300 At1g12520 At2g40300 At4g35060 At1g17420 At3g05920
manganese	15	5	1.16396e-08	1.2078e-06	At1g67740 At1g18970 At1g18980 At1g09560 At1g09780 At3g50820 At3g10080 At4g14630 At4g27940 At4g19690 At5g38960 At5g38910 At5g66570 At5g67330 At3g05950
senescence	23	4	1.17022e-08	1.2078e-06	At1g69490 At1g67330 At2g35980 At2g31260 At2g43000 At2g39200 At3g11340 At3g10500 At3g47450 At3g60140 At4g18980 At4g22920 At5g27350 At5g39610 At5g39520 At5g01740 At5g27100 At1g26700 At1g73330 At3g29970 At1g12520 At4g35770 At4g22212
polypeptide	38	3	1.21856e-08	1.24947e-06	At1g69500 At1g19630 At1g11610 At1g67110 At1g01280 At2g25160 At2g46960 At2g27690 At2g24180 At2g21910 At2g30770 At2g30750 At2g42250 At3g26830 At3g14660 At3g26210 At3g26220 At3g48520 At4g13770 At4g20260 At4g37370 At4g37410 At4g15330 At4g15380 At4g39950 At5g47990 At5g45340 At5g48000 At5g57220 At5g63450 At5g06900 At1g77120 At2g22330 At4g31970 At4g31940 At5g67310 At1g50560 At2g34490
fad-binding	19	4	1.31987e-08	1.33588e-06	At1g23020 At1g30510 At1g37130 At2g46740 At2g46750 At2g46760 At3g19820 At4g05390 At4g20800 At5g44380 At1g26410 At1g26400 At1g26390 At1g26380 At1g26420 At1g19230 At1g30700 At4g38540 At4g25090
metabolism	19	4	1.31987e-08	1.33588e-06	At1g65820 At1g56650 At1g43710 At1g32640 At1g78680 At2g11810 At2g40840 At3g12700 At3g57520 At4g39950 At5g67420 At5g57220 At5g66690 At5g21170 At5g19550 At1g47960 At2g22330 At3g50740 At3g03910
induction	14	5	1.7054e-08	1.71503e-06	At2g29420 At3g45410 At3g01420 At3g47340 At3g60140 At4g12470 At5g63980 At5g39610 At1g76180 At1g21880 At1g77630 At1g05560 At1g73805 At1g02450
p450	36	3	1.72801e-08	1.7267e-06	At1g69500 At1g19630 At1g11610 At1g67110 At1g01280 At2g25160 At2g46960 At2g27690 At2g24180 At2g21910 At2g30770 At2g30750 At2g42250 At3g26830 At3g14660 At3g26210 At3g26220 At3g48520 At4g13770 At4g37370 At4g37410 At4g15330 At4g15380 At4g39950 At5g47990 At5g45340 At5g48000 At5g57220 At5g63450 At5g06900 At2g22330 At4g31970 At4g31940 At5g67310 At1g50560 At2g34490
fold	109	2	1.8912e-08	1.8778e-06	At1g49860 At1g03020 At1g03090 At1g67750 At1g18970 At1g18980 At1g09560 At1g10370 At1g66160 At1g23030 At1g62180 At1g74590 At1g17180 At1g17170 At1g75270 At1g59730 At1g70500 At1g78370 At1g78340 At1g28480 At1g06830 At1g65570 At1g01340 At2g42580 At2g29490 At2g29480 At2g29470 At2g29460 At2g29450 At2g29440 At2g29420 At2g31840 At2g45220 At2g43890 At2g30860 At2g40840 At2g27040 At2g39930 At2g30540 At2g31570…
transcriptional	70	2	1.97634e-08	1.95e-06	At1g49560 At1g33760 At1g71930 At1g43160 At1g75280 At1g71130 At1g18570 At1g56650 At1g30500 At1g17950 At1g25550 At1g28370 At1g32640 At2g43000 At2g42870 At2g44840 At2g47520 At2g47190 At3g11280 At3g50260 At3g10500 At3g50060 At3g25790 At3g23240 At3g23250 At3g12820 At3g22370 At3g19580 At3g24500 At3g48920 At3g56520 At3g46770 At4g34410 At4g17490 At4g32800 At5g14340 At5g61600 At5g05410 At5g61420 At5g60140…
indole	6	14	2.21192e-08	2.15533e-06	At1g18570 At1g74000 At2g44490 At3g26830 At4g39950 At2g22330
rare	12	6	2.20181e-08	2.15533e-06	At1g62980 At2g39700 At2g20750 At2g03090 At3g45970 At4g30380 At4g28250 At4g01630 At5g39260 At1g05260 At1g12560 At2g28950
biotic	13	6	2.38304e-08	2.30773e-06	At1g70850 At1g70890 At1g79680 At1g08830 At2g01530 At3g26460 At3g26450 At3g24500 At3g44260 At4g23680 At4g14060 At1g61340 At1g23130
interpro-ipr014025	8	10	2.71149e-08	2.59735e-06	At1g03020 At3g62930 At3g62960 At4g15660 At4g15680 At4g15690 At4g15700 At5g18600
responsive	28	3	2.71521e-08	2.59735e-06	At1g35670 At1g28370 At1g20450 At2g24850 At2g01520 At2g45210 At2g44840 At2g24400 At2g19990 At2g47520 At3g51200 At3g51240 At3g50060 At4g34410 At4g12960 At4g17490 At4g00880 At4g12890 At5g05410 At5g50760 At5g59820 At5g47230 At1g12610 At1g30040 At1g27730 At1g47128 At3g30775 At3g05890 At3g16470
interpro-ipr018467	7	11	3.37496e-08	3.20889e-06	At1g70700 At5g13220 At1g72450 At1g19180 At1g74950 At1g17380 At1g30135
transfer	30	3	3.48343e-08	3.29207e-06	At1g22530 At1g21360 At1g73780 At1g05680 At2g10940 At2g38530 At3g22570 At3g52130 At3g22120 At3g23430 At4g03280 At4g22470 At4g22490 At4g22610 At4g22460 At4g12470 At4g12550 At4g12480 At4g12490 At4g12500 At4g12360 At4g34580 At5g59330 At5g07230 At1g72150 At1g05560 At1g12090 At2g45180 At4g39670
karrikin	15	5	4.22833e-08	3.97212e-06	At1g10370 At1g61890 At2g44460 At2g16660 At3g45060 At3g52930 At3g13790 At4g30400 At4g03280 At4g37370 At4g27280 At5g05270 At5g40780 At5g62680 At5g13750
interpro-ipr002109	13	6	4.36941e-08	4.08022e-06	At1g03020 At1g28480 At1g06830 At2g30540 At3g62930 At3g62960 At4g15660 At4g15680 At4g15690 At4g15700 At5g11930 At4g33040 At5g18600
c-terminal	131	2	4.58936e-08	4.26025e-06	At1g49860 At1g03090 At1g22530 At1g22440 At1g55020 At1g10370 At1g62980 At1g58290 At1g74590 At1g74310 At1g17180 At1g17170 At1g64190 At1g75270 At1g62810 At1g31710 At1g72520 At1g32170 At1g78370 At1g78340 At1g24280 At1g51420 At1g18870 At1g62020 At2g25140 At2g29490 At2g29480 At2g29470 At2g29460 At2g29450 At2g29440 At2g29420 At2g39700 At2g34890 At2g32020 At2g14750 At2g21390 At2g20750 At2g11810 At2g30860…
dehydration	14	5	5.13984e-08	4.71116e-06	At1g11960 At1g10370 At1g20450 At1g20440 At1g32640 At1g08920 At1g08930 At5g63980 At5g63850 At1g76180 At1g47128 At2g17840 At3g30775 At4g25480
interpro-ipr010399	8	9	5.18591e-08	4.71116e-06	At1g70700 At2g34600 At5g13220 At1g72450 At1g19180 At1g74950 At1g17380 At1g30135
lp-08	16	5	5.19522e-08	4.71116e-06	At1g33760 At1g08590 At2g39430 At2g22880 At3g59700 At4g31330 At4g12480 At5g38700 At5g09470 At1g26380 At1g21120 At1g26700 At1g08050 At1g72200 At1g16850 At3g56980
tify	8	9	5.18591e-08	4.71116e-06	At1g70700 At2g34600 At5g13220 At1g72450 At1g19180 At1g74950 At1g17380 At1g30135
high	32	3	5.56079e-08	5.01368e-06	At1g52890 At1g80050 At1g74310 At1g52560 At2g25140 At2g32120 At2g16060 At2g26980 At2g30360 At3g45060 At3g45410 At3g11820 At3g19580 At3g58810 At3g46900 At4g13420 At5g12030 At5g37600 At5g50200 At5g60770 At5g60780 At5g46050 At5g40890 At5g59820 At1g12610 At5g14570 At2g17840 At1g05560 At1g05530 At3g30775 At4g12400 At1g69230
globular	49	2	5.65673e-08	5.07104e-06	At1g35910 At1g22990 At1g70500 At1g68620 At1g74010 At2g46960 At2g45220 At2g20560 At2g02990 At2g03200 At2g26150 At2g28960 At3g46230 At3g61930 At3g59850 At3g20520 At3g63470 At3g15500 At4g20800 At4g12960 At4g21120 At4g22470 At4g19690 At4g12890 At4g09960 At5g12030 At5g05340 At5g49180 At5g07680 At5g46050 At5g61290 At5g60140 At5g42180 At5g59330 At5g18090 At5g13170 At1g73220 At1g11080 At1g19210 At1g05300…
hydrolase	114	2	5.73786e-08	5.11455e-06	At1g75680 At1g35910 At1g17710 At1g64390 At1g03310 At1g47480 At1g22880 At1g52400 At1g70500 At1g68560 At1g68620 At1g32170 At1g73010 At1g25230 At1g51420 At1g65570 At1g52700 At1g61820 At1g78670 At1g78680 At2g43620 At2g44490 At2g44460 At2g43890 At2g18800 At2g28470 At2g40840 At2g19110 At2g32990 At2g32860 At2g39930 At2g06850 At2g26560 At3g47040 At3g02040 At3g47520 At3g59850 At3g51000 At3g62740 At3g57270…
salicylic	17	4	5.79913e-08	5.13996e-06	At1g76930 At1g59870 At1g28480 At2g29420 At2g03760 At3g52400 At3g24500 At3g01420 At4g39030 At4g12470 At1g73260 At1g05560 At2g14580 At4g18170 At5g13320 At1g74710 At1g73805
2-oxoglutarate	21	4	6.05679e-08	5.33817e-06	At1g06620 At1g52820 At1g52790 At1g52800 At1g48980 At1g80320 At1g14120 At2g25450 At2g36690 At2g38240 At2g19590 At2g30840 At3g51240 At3g19010 At3g28480 At3g12900 At4g10500 At5g20550 At5g54000 At5g43450 At1g17020
a-1	6	12	7.05864e-08	6.15203e-06	At5g51990 At1g12610 At1g63030 At4g25490 At4g25470 At4g25480
glutaredoxin	13	5	7.74787e-08	6.71543e-06	At1g03020 At1g28480 At1g06830 At2g30540 At3g62930 At3g62960 At4g15660 At4g15680 At4g15690 At4g15700 At5g11930 At4g33040 At5g18600
production	16	4	8.01084e-08	6.90521e-06	At1g56650 At1g74000 At2g16060 At2g02990 At3g10500 At3g05630 At3g23240 At3g22370 At4g28190 At4g15340 At5g62520 At5g05160 At5g63840 At1g66390 At1g35140 At5g13320
oxygenase	26	3	8.80543e-08	7.54865e-06	At1g06620 At1g52820 At1g52790 At1g52800 At1g48980 At1g80320 At1g14120 At2g25450 At2g36690 At2g38240 At2g19590 At2g19800 At2g30840 At2g48080 At3g51240 At3g19010 At3g28480 At3g12900 At4g10500 At4g25570 At5g20550 At5g54000 At5g63600 At5g43450 At1g30040 At1g17020
n-terminal	166	1	9.03431e-08	7.70277e-06	At1g49860 At1g03090 At1g17750 At1g22530 At1g76600 At1g10370 At1g20380 At1g71000 At1g03310 At1g62980 At1g58290 At1g23020 At1g74590 At1g74310 At1g17180 At1g17170 At1g09780 At1g53730 At1g07430 At1g75270 At1g08590 At1g59730 At1g62810 At1g31710 At1g78370 At1g78340 At1g73080 At1g18670 At1g19900 At1g14220 At2g25140 At2g29490 At2g29480 At2g29470 At2g29460 At2g29450 At2g29440 At2g29420 At2g39700 At2g26660…
endoglucanase-like	11	6	1.08785e-07	8.98222e-06	At1g62980 At2g39700 At2g20750 At2g03090 At3g45970 At4g30380 At4g28250 At4g01630 At5g39260 At1g12560 At2g28950
hsp20	11	6	1.08785e-07	8.98222e-06	At1g54050 At1g52560 At2g29500 At3g46230 At4g25200 At4g21870 At5g12030 At5g12020 At5g37670 At5g51440 At1g53540
interpro-ipr002068	11	6	1.08785e-07	8.98222e-06	At1g54050 At1g52560 At2g29500 At3g46230 At4g25200 At4g21870 At5g12030 At5g12020 At5g37670 At5g51440 At1g53540
interpro-ipr005132	11	6	1.08785e-07	8.98222e-06	At1g62980 At2g39700 At2g20750 At2g03090 At3g45970 At4g30380 At4g28250 At4g01630 At5g39260 At1g12560 At2g28950
interpro-ipr007112	11	6	1.08785e-07	8.98222e-06	At1g62980 At2g39700 At2g20750 At2g03090 At3g45970 At4g30380 At4g28250 At4g01630 At5g39260 At1g12560 At2g28950
interpro-ipr014734	11	6	1.08785e-07	8.98222e-06	At1g62980 At2g39700 At2g20750 At2g03090 At3g45970 At4g30380 At4g28250 At4g01630 At5g39260 At1g12560 At2g28950
interpro-ipr006094	12	6	1.1187e-07	9.18862e-06	At2g46740 At2g46750 At2g46760 At3g19820 At4g20800 At5g44380 At1g26410 At1g26400 At1g26390 At1g26380 At1g26420 At1g30700
2og	20	4	1.27241e-07	1.03428e-05	At1g06620 At1g52820 At1g52790 At1g52800 At1g48980 At1g80320 At1g14120 At2g25450 At2g36690 At2g38240 At2g19590 At2g30840 At3g51240 At3g19010 At3g12900 At4g10500 At5g20550 At5g54000 At5g43450 At1g17020
feii-dependent	20	4	1.27241e-07	1.03428e-05	At1g06620 At1g52820 At1g52790 At1g52800 At1g48980 At1g80320 At1g14120 At2g25450 At2g36690 At2g38240 At2g19590 At2g30840 At3g51240 At3g19010 At3g12900 At4g10500 At5g20550 At5g54000 At5g43450 At1g17020
including	30	3	1.28407e-07	1.03838e-05	At1g33760 At1g28370 At2g14750 At2g04040 At2g44840 At2g47520 At3g50260 At3g23240 At3g18830 At3g47450 At4g34410 At4g17490 At4g32800 At5g61600 At5g05410 At5g59820 At5g47230 At5g52020 At5g51990 At5g51190 At1g12610 At1g21910 At1g19210 At1g77640 At1g63030 At1g74930 At1g36060 At4g25490 At4g25470 At4g25480
jasmonate	10	7	1.29143e-07	1.03898e-05	At1g70700 At1g32640 At2g03760 At2g06050 At3g50260 At5g06870 At1g72450 At1g19180 At2g14580 At3g16470
cold	29	3	1.34748e-07	1.07854e-05	At1g09560 At1g09780 At1g75220 At1g20450 At1g20440 At1g08930 At2g16060 At2g26980 At3g47520 At3g09260 At3g53990 At3g22370 At4g37220 At4g20260 At5g58070 At5g52310 At5g63980 At5g59820 At5g24090 At1g12610 At1g63940 At1g06080 At1g76180 At1g05260 At2g17840 At5g54770 At3g16470 At3g16450 At3g16460
barwin-related	11	6	1.519e-07	1.19749e-05	At1g62980 At2g39700 At2g20750 At2g03090 At3g45970 At4g30380 At4g28250 At4g01630 At5g39260 At1g12560 At2g28950
endoglucanase	11	6	1.519e-07	1.19749e-05	At1g62980 At2g39700 At2g20750 At2g03090 At3g45970 At4g30380 At4g28250 At4g01630 At5g39260 At1g12560 At2g28950
interpro-ipr009009	11	6	1.519e-07	1.19749e-05	At1g62980 At2g39700 At2g20750 At2g03090 At3g45970 At4g30380 At4g28250 At4g01630 At5g39260 At1g12560 At2g28950
arsenate	7	10	1.54475e-07	1.21171e-05	At1g03020 At3g62930 At4g15660 At4g15680 At4g15690 At4g15700 At5g18600
interpro-ipr008263	8	8	1.63839e-07	1.27876e-05	At2g18800 At2g06850 At4g25820 At4g25810 At4g30280 At4g14130 At5g57560 At1g11545
interpro-ipr013770	16	4	1.81796e-07	1.40494e-05	At1g73780 At2g10940 At2g38530 At3g22120 At4g22470 At4g22490 At4g22610 At4g22460 At4g12470 At4g12550 At4g12480 At4g12490 At4g12500 At5g59330 At1g12090 At2g45180
protein-hydrophobic	16	4	1.81796e-07	1.40494e-05	At1g73780 At2g10940 At2g38530 At3g22120 At4g22470 At4g22490 At4g22610 At4g22460 At4g12470 At4g12550 At4g12480 At4g12490 At4g12500 At5g59330 At1g12090 At2g45180
interpro-ipr017853	29	3	1.85192e-07	1.42417e-05	At1g03310 At1g52400 At1g68560 At1g61820 At2g44490 At2g44460 At2g28470 At2g40840 At2g32860 At2g39930 At3g47040 At3g62740 At3g57270 At3g09260 At3g18080 At3g23770 At3g60130 At3g60140 At3g57520 At4g25000 At4g08160 At4g14080 At5g03650 At5g42100 At5g24090 At1g02640 At1g61810 At4g36360 At2g05790
expansin	11	6	2.09625e-07	1.6042e-05	At1g62980 At2g39700 At2g20750 At2g03090 At3g45970 At4g30380 At4g28250 At4g01630 At5g39260 At1g12560 At2g28950
interpro-ipr017972	30	3	2.14136e-07	1.63077e-05	At1g19630 At1g11610 At1g01280 At2g25160 At2g46960 At2g24180 At2g21910 At2g30770 At2g30750 At2g42250 At3g26830 At3g26210 At3g26220 At4g13770 At4g37370 At4g37410 At4g15330 At4g15380 At4g39950 At5g47990 At5g45340 At5g48000 At5g57220 At5g06900 At2g22330 At4g31970 At4g31940 At5g67310 At1g50560 At2g34490
dna-binding	86	2	2.48558e-07	1.88377e-05	At1g49560 At1g64860 At1g33760 At1g31050 At1g43160 At1g80840 At1g71130 At1g18570 At1g56650 At1g29280 At1g17950 At1g25550 At1g28370 At1g32640 At1g33030 At2g46400 At2g21650 At2g44840 At2g38470 At2g26150 At2g47520 At2g40750 At2g47190 At3g11280 At3g50260 At3g47640 At3g50060 At3g04670 At3g25790 At3g23240 At3g23250 At3g12820 At3g24500 At3g48920 At4g34410 At4g18880 At4g22070 At4g39410 At4g17490 At4g32800…
interpro-ipr008972	17	4	2.65118e-07	1.98057e-05	At1g20340 At1g64640 At1g41830 At2g44790 At2g32300 At3g09220 At3g20570 At4g22010 At4g12420 At4g12880 At5g15350 At1g76160 At1g72230 At2g02850 At4g39830 At2g23630 At2g30210
interpro-ipr011701	12	5	2.64178e-07	1.98057e-05	At2g16970 At2g28120 At2g39210 At3g45060 At3g47420 At5g60770 At5g60780 At5g13740 At1g08090 At1g08100 At5g14570 At5g13750
mfs-1	12	5	2.64178e-07	1.98057e-05	At2g16970 At2g28120 At2g39210 At3g45060 At3g47420 At5g60770 At5g60780 At5g13740 At1g08090 At1g08100 At5g14570 At5g13750
cupredoxin	17	4	3.16313e-07	2.35182e-05	At1g20340 At1g64640 At1g41830 At2g44790 At2g32300 At3g09220 At3g20570 At4g22010 At4g12420 At4g12880 At5g15350 At1g76160 At1g72230 At2g02850 At4g39830 At2g23630 At2g30210
bio	10	6	3.80857e-07	2.80497e-05	At1g62980 At2g39700 At2g20750 At2g03090 At3g45970 At4g28250 At4g01630 At5g39260 At1g12560 At2g28950
interpro-ipr003657	15	4	3.82624e-07	2.80497e-05	At1g80840 At1g29280 At2g46400 At2g38470 At2g40750 At3g04670 At4g22070 At4g39410 At5g22570 At5g13080 At4g18170 At5g07100 At2g44745 At2g30250 At3g01970
kende	10	6	3.80857e-07	2.80497e-05	At1g62980 At2g39700 At2g20750 At2g03090 At3g45970 At4g28250 At4g01630 At5g39260 At1g12560 At2g28950
calmodulin-like	6	10	4.27022e-07	3.10146e-05	At1g76650 At2g41100 At3g50770 At3g01830 At5g42380 At1g66400
nitric	6	10	4.27022e-07	3.10146e-05	At1g62810 At1g37130 At2g16060 At3g47450 At5g01600 At1g66400
aba	26	3	4.45909e-07	3.22371e-05	At1g35670 At1g09950 At1g20440 At1g32640 At2g38310 At3g46620 At3g11410 At3g11820 At3g26520 At3g19580 At3g47450 At4g19030 At4g17870 At5g59550 At5g05440 At5g45340 At5g63980 At5g39610 At5g59220 At5g65280 At1g15520 At1g76180 At2g46510 At2g40330
interpro-ipr000916	9	7	4.52966e-07	3.24482e-05	At1g70850 At1g70890 At2g01520 At2g01530 At3g26460 At3g26450 At4g23670 At4g23680 At4g14060 At1g23130
preference	9	7	4.52966e-07	3.24482e-05	At1g18590 At1g74090 At2g03760 At4g25820 At4g13660 At4g26220 At1g68290 At4g21600 At2g06925
affinity	13	5	4.60538e-07	3.28352e-05	At1g66200 At1g80050 At2g36590 At2g16060 At3g45060 At3g46900 At4g28390 At4g13420 At5g37600 At5g50200 At5g60770 At5g60780 At5g14570
cellular	39	2	4.62554e-07	3.28352e-05	At1g22530 At1g62800 At1g43710 At1g32170 At1g66800 At2g02990 At2g40840 At2g34650 At3g02040 At3g47640 At3g09260 At3g53480 At3g22370 At3g18290 At3g23430 At3g19820 At3g44320 At3g08860 At3g58810 At4g25820 At4g25810 At4g14130 At4g19680 At4g04770 At4g34580 At5g11210 At5g40780 At5g48850 At5g48400 At5g48410 At5g24090 At5g21170 At5g27100 At1g72150 At1g72300 At1g11545 At1g77120 At1g12520 At3g52190
growth	59	2	5.09901e-07	3.60332e-05	At1g75680 At1g07000 At1g03020 At1g03090 At1g48300 At1g17750 At1g67750 At1g67740 At1g67730 At1g11960 At1g22530 At1g49500 At1g49470 At1g04770 At1g76520 At1g76600 At1g55850 At1g49750 At1g09560 At1g10370 At1g20380 At1g20340 At1g29520 At1g66160 At1g66200 At1g70890 At1g18390 At1g64390 At1g03310 At1g35670 At1g47670 At1g62980 At1g70370 At1g80130 At1g80050 At1g58270 At1g58290 At1g22890 At1g23030 At1g23020…
allergen-expansin	10	6	5.30809e-07	3.62839e-05	At1g62980 At2g39700 At2g20750 At2g03090 At3g45970 At4g28250 At4g01630 At5g39260 At1g12560 At2g28950
aterf-1	7	8	5.34264e-07	3.62839e-05	At2g44840 At3g23240 At4g34410 At4g17490 At5g61600 At5g47230 At5g51190
aterf-5	7	8	5.34264e-07	3.62839e-05	At2g44840 At3g23240 At4g34410 At4g17490 At5g61600 At5g47230 At5g51190
expansin-lol	10	6	5.30809e-07	3.62839e-05	At1g62980 At2g39700 At2g20750 At2g03090 At3g45970 At4g28250 At4g01630 At5g39260 At1g12560 At2g28950
interpro-ipr007117	10	6	5.30809e-07	3.62839e-05	At1g62980 At2g39700 At2g20750 At2g03090 At3g45970 At4g28250 At4g01630 At5g39260 At1g12560 At2g28950
interpro-ipr007118	10	6	5.30809e-07	3.62839e-05	At1g62980 At2g39700 At2g20750 At2g03090 At3g45970 At4g28250 At4g01630 At5g39260 At1g12560 At2g28950
pathogen	17	4	5.2861e-07	3.62839e-05	At1g80840 At1g73080 At2g29450 At2g46240 At3g24500 At4g12470 At4g03960 At5g07220 At1g19250 At1g47128
toxin	11	5	5.16952e-07	3.62839e-05	At1g10370 At1g17170 At1g78370 At2g29450 At2g30860 At2g43530 At2g43550 At2g43510 At3g09270 At3g28480 At4g39030
working	10	6	5.30809e-07	3.62839e-05	At1g62980 At2g39700 At2g20750 At2g03090 At3g45970 At4g28250 At4g01630 At5g39260 At1g12560 At2g28950
storage	26	3	5.53726e-07	3.74435e-05	At1g49320 At1g04040 At1g73780 At1g09070 At2g10940 At2g38530 At2g38600 At3g22570 At3g52130 At3g22120 At4g32940 At4g22470 At4g22490 At4g22610 At4g22460 At4g12470 At4g12550 At4g12480 At4g12490 At4g12500 At4g12360 At5g59330 At5g44020 At5g07230 At1g12090 At2g45180
interpro-ipr008978	12	5	5.80815e-07	3.89397e-05	At1g54050 At1g52560 At2g29500 At3g46230 At4g25200 At4g21870 At5g12030 At5g12020 At5g37670 At5g51440 At1g30070 At1g53540
interpro-ipr016166	12	5	5.80815e-07	3.89397e-05	At2g46740 At2g46750 At2g46760 At3g19820 At4g20800 At5g44380 At1g26410 At1g26400 At1g26390 At1g26380 At1g26420 At1g30700
bet	9	6	6.60957e-07	4.37962e-05	At1g70850 At1g70890 At2g01520 At2g01530 At3g26460 At3g26450 At4g23670 At4g23680 At4g14060 At1g23130
disulfide	18	4	6.56693e-07	4.37962e-05	At1g03020 At1g28480 At1g06830 At2g30540 At3g62930 At3g62960 At4g21990 At4g04610 At4g15660 At4g15680 At4g15690 At4g15700 At5g11930 At5g38900 At1g45145 At4g33040 At4g05020 At5g18600
efflux	19	3	6.61629e-07	4.37962e-05	At1g12950 At1g76520 At1g61890 At2g47000 At2g04040 At2g34650 At3g61940 At3g28860 At3g58060 At3g58810 At4g39030 At4g22790 At5g03570 At5g23660 At5g52050 At5g13170 At1g27730 At1g08430 At3g48740
acid	191	1	7.7794e-07	5.1279e-05	At1g17750 At1g67730 At1g52890 At1g18390 At1g35670 At1g47670 At1g51830 At1g62280 At1g52400 At1g74360 At1g79680 At1g04040 At1g53730 At1g07430 At1g75270 At1g76930 At1g01560 At1g01540 At1g08650 At1g08590 At1g08630 At1g62800 At1g62810 At1g43800 At1g72520 At1g43710 At1g74020 At1g05700 At1g05680 At1g28480 At1g73080 At1g25230 At1g20440 At1g20510 At1g18670 At1g01280 At1g08930 At2g27700 At2g27690 At2g29420…
interpro-ipr013781	25	3	7.96672e-07	5.2294e-05	At1g03310 At1g52400 At1g61820 At2g44490 At2g44460 At2g28470 At2g40840 At2g32860 At2g39930 At3g62740 At3g57270 At3g09260 At3g18080 At3g23770 At3g60130 At3g60140 At4g25000 At4g08160 At4g14080 At5g03650 At5g42100 At5g24090 At1g61810 At4g36360 At2g05790
biosynthetic	79	2	8.2454e-07	5.38977e-05	At1g35910 At1g67730 At1g55850 At1g03310 At1g58290 At1g70090 At1g62800 At1g43800 At1g37130 At1g72520 At1g74010 At1g74000 At1g74090 At1g66800 At1g51420 At1g20510 At1g01280 At1g61820 At2g39430 At2g36690 At2g34890 At2g20610 At2g21100 At2g06050 At2g02990 At2g32610 At2g39930 At2g31390 At3g10500 At3g58990 At3g54090 At3g51240 At3g62720 At3g51440 At3g51450 At3g43190 At3g19010 At3g19030 At3g25780 At3g14990…
inhibitor-plant	20	3	8.46177e-07	5.48549e-05	At1g73780 At2g10940 At2g38530 At3g22570 At3g52130 At3g22120 At4g22470 At4g22490 At4g22610 At4g22460 At4g12470 At4g12550 At4g12480 At4g12490 At4g12500 At4g12360 At5g59330 At5g07230 At1g12090 At2g45180
interpro-ipr016140	20	3	8.46177e-07	5.48549e-05	At1g73780 At2g10940 At2g38530 At3g22570 At3g52130 At3g22120 At4g22470 At4g22490 At4g22610 At4g22460 At4g12470 At4g12550 At4g12480 At4g12490 At4g12500 At4g12360 At5g59330 At5g07230 At1g12090 At2g45180
calcium	31	3	8.80579e-07	5.68502e-05	At1g52410 At1g21550 At1g73630 At1g76650 At1g52230 At2g41100 At2g41090 At3g50770 At3g47480 At3g01830 At3g63380 At3g61190 At3g25600 At4g20260 At4g27280 At5g54490 At5g11210 At5g51050 At5g42380 At5g39670 At5g48400 At5g48410 At5g58690 At5g27100 At1g76180 At1g66400 At1g06680 At4g05180 At4g20110 At4g21280 At5g64040
aps	7	8	9.20188e-07	5.82096e-05	At1g62180 At2g14750 At2g21590 At4g21990 At4g04610 At4g39210 At4g39940
aterf-2	7	8	9.20188e-07	5.82096e-05	At2g44840 At3g23240 At4g34410 At4g17490 At5g61600 At5g47230 At5g51190
b-3	7	8	9.20188e-07	5.82096e-05	At2g44840 At3g23240 At4g34410 At4g17490 At5g61600 At5g47230 At5g51190
mlo	7	8	9.20188e-07	5.82096e-05	At1g59870 At2g44490 At2g39200 At3g11820 At1g26700 At1g61560 At5g65970
udp-glucosyltransferase	7	8	9.20188e-07	5.82096e-05	At1g05680 At2g15480 At2g15490 At2g29750 At4g14090 At1g05560 At1g05530
deficiency	9	6	9.47842e-07	5.95148e-05	At1g80830 At2g19110 At2g32270 At3g47640 At3g18290 At4g19680 At5g56080 At1g27730 At4g31940
hsp20-like	12	5	9.48408e-07	5.95148e-05	At1g54050 At1g52560 At2g29500 At3g46230 At4g25200 At4g21870 At5g12030 At5g12020 At5g37670 At5g51440 At1g30070 At1g53540
sulfate	10	6	9.93552e-07	6.18529e-05	At1g62180 At2g14750 At3g12520 At3g44320 At4g21990 At4g04610 At5g48850 At5g19600 At5g10180 At5g13550
wrky	15	4	9.9028e-07	6.18529e-05	At1g80840 At1g29280 At2g46400 At2g38470 At2g40750 At3g04670 At4g22070 At4g39410 At5g22570 At5g13080 At4g18170 At5g07100 At2g44745 At2g30250 At3g01970
duf1645	5	11	1.01451e-06	6.26605e-05	At1g70420 At1g23710 At2g26530 At3g27880 At5g14730
interpro-ipr012442	5	11	1.01451e-06	6.26605e-05	At1g70420 At1g23710 At2g26530 At3g27880 At5g14730
transferring	43	2	1.31301e-06	8.07787e-05	At1g55850 At1g70090 At1g24420 At1g62800 At2g25150 At2g31790 At2g15480 At2g15490 At2g22930 At2g32610 At2g29750 At3g11340 At3g50280 At3g50300 At3g10320 At3g62720 At3g43190 At3g26040 At3g21770 At3g28340 At3g53150 At4g31910 At4g34850 At4g03280 At4g17770 At4g15290 At4g15390 At4g15400 At4g09500 At4g23990 At4g24010 At5g59520 At5g67150 At5g57500 At5g39050 At1g68530 At1g23480 At1g14070 At1g05530 At4g31780…
anthocyanin	9	6	1.3377e-06	8.16573e-05	At1g56650 At2g02990 At4g14090 At5g17220 At5g13080 At1g66390 At5g54060
mol	10	5	1.33645e-06	8.16573e-05	At1g62980 At2g39700 At2g20750 At2g03090 At3g45970 At4g28250 At4g01630 At5g39260 At1g12560 At2g28950
interpro-ipr003612	18	3	1.38258e-06	8.37453e-05	At1g73780 At2g10940 At2g38530 At3g22570 At3g52130 At3g22120 At4g22490 At4g22610 At4g22460 At4g12470 At4g12550 At4g12480 At4g12490 At4g12500 At4g12360 At5g07230 At1g12090 At2g45180
storage-trypsin-alpha	18	3	1.38258e-06	8.37453e-05	At1g73780 At2g10940 At2g38530 At3g22570 At3g52130 At3g22120 At4g22490 At4g22610 At4g22460 At4g12470 At4g12550 At4g12480 At4g12490 At4g12500 At4g12360 At5g07230 At1g12090 At2g45180
eight	22	3	1.49427e-06	9.01622e-05	At1g07000 At1g33760 At1g51640 At1g08590 At1g20700 At2g39430 At2g22880 At3g20250 At3g59700 At4g31330 At4g12480 At4g08390 At5g05410 At5g38700 At5g09470 At1g26380 At1g21120 At1g26700 At1g08050 At1g72200 At1g16850 At3g56980
high-affinity	7	8	1.52089e-06	9.14169e-05	At3g47960 At3g46900 At5g40780 At5g50200 At5g62680 At1g08090 At1g08100
rise	8	7	1.59456e-06	9.54791e-05	At1g56600 At1g70700 At3g48520 At4g20260 At5g56080 At1g72450 At1g19180 At1g13420
interpro-ipr009646	4	14	1.61718e-06	9.61002e-05	At3g19430 At5g54370 At5g60530 At4g27400
oocyte	4	14	1.61718e-06	9.61002e-05	At1g01620 At2g45960 At3g61430 At3g53420
inhibitor-lipid-transfer	19	3	1.75131e-06	0.000103678	At1g73780 At2g10940 At3g22570 At3g52130 At3g22120 At4g22470 At4g22490 At4g22610 At4g22460 At4g12470 At4g12550 At4g12480 At4g12490 At4g12500 At4g12360 At5g59330 At5g07230 At1g12090 At2g45180
interpro-ipr016455	9	6	1.86026e-06	0.000109714	At1g32170 At2g18800 At2g06850 At4g25820 At4g25810 At4g30280 At4g14130 At5g57560 At1g11545
calmodulin	21	3	1.88887e-06	0.00011019	At1g21550 At1g01340 At2g39200 At2g41100 At2g41090 At2g47190 At3g04670 At3g63380 At3g19820 At4g20260 At4g01010 At4g00500 At5g48570 At5g42380 At5g17330 At1g26700 At1g61560 At1g66400 At5g65970 At5g64040 At1g73805
cap	12	4	1.8894e-06	0.00011019	At1g50060 At2g47000 At2g19990 At2g19970 At3g19430 At4g25790 At4g30320 At4g33720 At5g54370 At5g60530 At5g10180 At4g27400
shoot	37	2	1.88313e-06	0.00011019	At1g17710 At1g23020 At1g62180 At1g52410 At1g62360 At1g20700 At1g05700 At1g73010 At1g32450 At2g45130 At2g34650 At2g41100 At3g05630 At3g12820 At3g22370 At3g17790 At3g16240 At3g47340 At4g20270 At4g03280 At4g26220 At4g40090 At5g20150 At5g43580 At5g44380 At5g60780 At5g48430 At5g59330 At5g53660 At5g10180 At1g23140 At1g61800 At2g14580 At5g19110 At2g23630 At1g15040
drought	15	4	1.99723e-06	0.000116047	At1g52890 At1g10370 At1g35670 At2g26980 At3g46620 At3g11410 At3g24500 At5g59550 At5g05410 At5g45340 At5g63980 At5g51990 At1g12610 At1g73330 At2g17840
monooxygenase	31	2	2.24506e-06	0.000129966	At1g19630 At1g11610 At1g67110 At2g25160 At2g46960 At2g24180 At2g21910 At2g30750 At2g42250 At3g26830 At3g14660 At3g26210 At3g26220 At3g48520 At4g37370 At4g37410 At4g15330 At4g15380 At4g39950 At5g61290 At5g57220 At5g63450 At5g06900 At1g19250 At1g62570 At2g22330 At4g31970 At4g31940 At4g38540 At5g67310 At1g50560
calcium-binding	26	3	2.29385e-06	0.000132302	At1g35670 At1g52410 At1g79680 At1g21550 At1g73630 At1g76650 At2g34650 At2g41100 At2g41090 At3g50770 At3g47480 At3g59370 At3g01830 At3g25600 At4g27280 At5g54490 At5g51050 At5g42380 At5g39670 At1g66400 At1g19230 At4g20110 At4g25090 At4g26560 At4g05020 At5g12480
tonoplast	8	6	2.33252e-06	0.00013404	At2g25810 At2g36830 At3g26520 At3g16240 At4g17340 At5g03570 At5g47450
temperature	12	4	2.35064e-06	0.000134098	At1g74310 At1g20450 At2g41100 At3g22370 At5g51990 At1g06080 At1g05260 At3g05890 At4g25490 At4g25470 At4g25480
xyloglucan	12	4	2.35064e-06	0.000134098	At1g68560 At1g32170 At2g18800 At2g06850 At3g62720 At4g25820 At4g25810 At4g30280 At4g14130 At5g57560 At1g11545 At1g14070
udp-glycosyltransferase	20	3	2.36962e-06	0.000134691	At1g05680 At1g24100 At2g31790 At2g15480 At2g15490 At2g22930 At2g29750 At3g11340 At3g43190 At3g53150 At4g14090 At4g17770 At4g09500 At5g66690 At5g20830 At1g05530 At4g31780 At4g19460 At5g54060 At3g50740
amylase	18	3	2.42273e-06	0.000137213	At1g73780 At2g10940 At2g38530 At3g22570 At3g52130 At3g22120 At4g22490 At4g22610 At4g22460 At4g12470 At4g12550 At4g12480 At4g12490 At4g12500 At4g12360 At5g07230 At1g12090 At2g45180
interpro-ipr001360	11	5	2.47833e-06	0.000139857	At1g52400 At1g61820 At2g44490 At2g44460 At2g32860 At3g62740 At3g09260 At3g18080 At3g60130 At3g60140 At1g61810
endo-transglycosylase	9	6	2.55186e-06	0.000141462	At1g32170 At2g18800 At2g06850 At4g25820 At4g25810 At4g30280 At4g14130 At5g57560 At1g11545
endotransglucosylase-hydrolase	9	6	2.55186e-06	0.000141462	At1g32170 At2g18800 At2g06850 At4g25820 At4g25810 At4g30280 At4g14130 At5g57560 At1g11545
erf	13	4	2.52743e-06	0.000141462	At1g43160 At1g71130 At1g28370 At2g44840 At2g47520 At3g23240 At4g34410 At4g17490 At5g61600 At5g47230 At5g51190 At5g61890 At5g13330
interpro-ipr000757	9	6	2.55186e-06	0.000141462	At1g32170 At2g18800 At2g06850 At4g25820 At4g25810 At4g30280 At4g14130 At5g57560 At1g11545
interpro-ipr010713	9	6	2.55186e-06	0.000141462	At1g32170 At2g18800 At2g06850 At4g25820 At4g25810 At4g30280 At4g14130 At5g57560 At1g11545
sepal	29	2	2.64566e-06	0.000146146	At1g49570 At2g47810 At3g45060 At3g52130 At3g12820 At3g23770 At3g48850 At3g53150 At4g34850 At4g22470 At4g23700 At4g14080 At4g14630 At4g00910 At4g24010 At5g16920 At5g44380 At5g17340 At5g59330 At5g07230 At1g19250 At1g32350 At1g14540 At2g42940 At4g36350 At4g27400 At5g08030 At2g46880 At3g11980
protein-seed	20	3	2.67792e-06	0.000147409	At1g73780 At2g10940 At2g38530 At3g22570 At3g52130 At3g22120 At4g22470 At4g22490 At4g22610 At4g22460 At4g12470 At4g12550 At4g12480 At4g12490 At4g12500 At4g12360 At5g59330 At5g07230 At1g12090 At2g45180
redox	18	3	2.77496e-06	0.000152216	At1g03020 At1g59730 At1g28480 At1g06830 At2g30540 At3g58620 At3g62930 At3g62960 At4g34410 At4g15660 At4g15680 At4g15690 At4g15700 At5g11930 At5g61440 At1g69880 At4g33040 At5g18600
lp-10	14	4	2.99896e-06	0.00016393	At1g33760 At1g67330 At2g22880 At3g13784 At3g59700 At4g15380 At5g38700 At5g09470 At1g21120 At1g26700 At1g19210 At1g08050 At1g16850 At3g56980
linked	13	4	3.06397e-06	0.000166902	At2g46740 At2g46750 At2g46760 At3g19820 At4g20800 At5g44380 At5g40850 At1g26410 At1g26400 At1g26390 At1g26380 At1g26420 At1g30700
bifunctional	23	3	3.13874e-06	0.000169212	At1g68560 At1g73780 At2g10940 At2g38530 At3g22570 At3g52130 At3g22120 At4g21470 At4g22470 At4g22490 At4g22610 At4g22460 At4g12470 At4g12550 At4g12480 At4g12490 At4g12500 At4g12360 At5g63980 At5g59330 At5g07230 At1g12090 At2g45180
glucosidase	11	5	3.13618e-06	0.000169212	At1g52400 At1g61820 At2g44490 At2g44460 At2g32860 At3g62740 At3g18080 At3g60130 At3g60140 At5g63840 At1g61810
reductase-like	11	5	3.13618e-06	0.000169212	At1g23020 At1g43800 At1g62020 At3g56090 At4g21990 At4g04610 At5g01600 At1g19230 At2g40300 At4g25090 At3g56940
ef-hand-like	22	3	3.28696e-06	0.000176596	At1g35670 At1g21550 At1g73630 At1g76650 At2g41100 At2g41090 At3g50770 At3g47480 At3g01830 At3g25600 At4g27280 At5g54490 At5g51050 At5g42380 At5g39670 At5g58690 At5g58700 At1g66400 At1g19230 At4g25090 At4g26560 At5g12480
berberine	8	6	3.34649e-06	0.000177966	At4g20800 At5g44380 At1g26410 At1g26400 At1g26390 At1g26380 At1g26420 At1g30700
berberine-berberine-like	8	6	3.34649e-06	0.000177966	At4g20800 At5g44380 At1g26410 At1g26400 At1g26390 At1g26380 At1g26420 At1g30700
interpro-ipr012951	8	6	3.34649e-06	0.000177966	At4g20800 At5g44380 At1g26410 At1g26400 At1g26390 At1g26380 At1g26420 At1g30700
unidimensional	12	4	3.58198e-06	0.000189846	At1g62980 At2g20750 At2g03090 At2g06850 At3g45970 At3g19820 At4g28250 At4g01630 At5g39260 At5g63840 At1g12560 At1g75780
carbohydrate	53	2	3.70997e-06	0.000195967	At1g75680 At1g64390 At1g03310 At1g22880 At1g70090 At1g75220 At1g70500 At1g32170 At1g16370 At1g65570 At1g08930 At2g43890 At2g28470 At2g32990 At2g32860 At2g16790 At2g39930 At2g31390 At3g47040 At3g05400 At3g59850 At3g62740 At3g57270 At3g13784 At3g18080 At3g23770 At3g28340 At3g62360 At3g47420 At3g01260 At3g60130 At4g25820 At4g25810 At4g08160 At4g14130 At5g27350 At5g24410 At5g51830 At5g13740 At1g02640…
albumin	19	3	3.78574e-06	0.000198667	At1g73780 At2g10940 At3g22570 At3g52130 At3g22120 At4g22470 At4g22490 At4g22610 At4g22460 At4g12470 At4g12550 At4g12480 At4g12490 At4g12500 At4g12360 At5g59330 At5g07230 At1g12090 At2g45180
interpro-ipr018247	21	3	3.78641e-06	0.000198667	At1g35670 At1g21550 At1g73630 At1g76650 At2g41100 At2g41090 At3g50770 At3g47480 At3g01830 At3g25600 At4g27280 At5g54490 At5g51050 At5g42380 At5g39670 At1g66400 At1g19230 At4g25090 At4g26560 At4g05020 At5g12480
nutrient	13	4	4.44981e-06	0.000232697	At1g18970 At1g18980 At1g09560 At2g14210 At2g26560 At3g05630 At3g10080 At4g14630 At5g38960 At5g38910 At5g40890 At3g05950
cassette	8	6	4.7171e-06	0.000243429	At1g59870 At2g47000 At3g13220 At3g28860 At3g47730 At4g04770 At5g64940 At1g31770
interpro-ipr002213	18	3	4.69553e-06	0.000243429	At1g05680 At1g24100 At2g36750 At2g31790 At2g15480 At2g15490 At2g22930 At2g29750 At3g11340 At3g53150 At4g14090 At4g09500 At5g17050 At5g66690 At1g05560 At1g05530 At5g54060 At3g50740
oxide	8	6	4.7171e-06	0.000243429	At1g62810 At1g37130 At2g16060 At3g25780 At3g47450 At5g54500 At5g01600 At1g66400
udp-glucuronosyl-udp-glucosyltransferase	18	3	4.69553e-06	0.000243429	At1g05680 At1g24100 At2g36750 At2g31790 At2g15480 At2g15490 At2g22930 At2g29750 At3g11340 At3g53150 At4g14090 At4g09500 At5g17050 At5g66690 At1g05560 At1g05530 At5g54060 At3g50740
infection	11	4	4.9273e-06	0.000253442	At1g59870 At2g19990 At2g26560 At3g24500 At5g40990 At5g06860 At5g06870 At1g21880 At1g19250 At1g77630 At1g33960
nodulin	14	4	5.00384e-06	0.000256538	At2g37460 At2g40900 At3g18200 At3g53210 At4g01450 At4g01430 At4g15920 At4g08290 At4g08300 At4g34580 At5g23660 At1g44800 At1g01070 At3g48740
cold-regulated	5	9	5.12388e-06	0.000260142	At1g20450 At1g20440 At4g37220 At5g52310 At4g25490
mlp-like	5	9	5.12388e-06	0.000260142	At1g70850 At1g70890 At2g01520 At2g01530 At4g14060 At1g23130
pool	5	9	5.12388e-06	0.000260142	At3g56090 At3g22370 At2g40300
lignan	6	8	5.18424e-06	0.000262357	At2g39430 At2g21100 At4g13660 At4g23690 At4g11190 At4g11210
17-6a	3	15	5.74688e-06	0.000262402	At1g54050 At5g12030 At5g12020
2-6	3	15	5.74688e-06	0.000262402	At3g45060 At5g11210 At5g60780
7-17	3	15	5.74688e-06	0.000262402	At1g20450 At1g20440 At3g50970
9c2	3	15	5.74688e-06	0.000262402	At1g64390 At2g32990 At1g48930
cd2	3	15	5.74688e-06	0.000262402
copper-zinc	3	15	5.74688e-06	0.000262402	At1g08830 At2g28190 At1g12520
cotyledon	49	2	5.62183e-06	0.000262402	At1g35910 At1g22500 At1g33760 At1g23020 At1g52050 At1g61820 At1g15210 At2g25150 At2g14210 At2g25810 At2g32020 At2g39200 At2g28670 At3g42960 At3g62740 At3g52130 At4g34850 At4g32950 At4g20420 At4g14060 At4g14080 At4g15330 At4g29690 At4g12890 At4g11190 At4g09960 At5g06510 At5g16920 At5g15150 At5g18090 At5g07230 At5g09470 At1g11080 At1g61370 At1g21100 At1g02360 At1g05260 At3g29970 At4g21600 At4g33070…
cu2	3	15	5.74688e-06	0.000262402
endotransglycosylase-related	3	15	5.74688e-06	0.000262402	At1g32170 At4g25810 At4g14130
exhibit	17	3	5.75382e-06	0.000262402	At1g69500 At2g34650 At3g26520 At3g43960 At4g15290 At5g63980 At5g40890 At5g56540 At5g60660 At1g69230
heteroglycan	3	15	5.74688e-06	0.000262402	At2g40840 At2g26400 At5g63840
interpro-ipr001283	7	6	5.63851e-06	0.000262402	At1g50060 At2g19990 At2g19970 At4g25790 At4g30320 At4g33720 At2g14580
interpro-ipr001424	3	15	5.74688e-06	0.000262402	At1g08830 At2g28190 At1g12520
interpro-ipr001958	3	15	5.74688e-06	0.000262402	At2g16970 At5g13740 At5g13750
interpro-ipr002500	3	15	5.74688e-06	0.000262402	At1g62180 At4g21990 At4g04610
interpro-ipr014034	3	15	5.74688e-06	0.000262402	At3g56090 At5g01600 At2g40300
interpro-ipr014044	7	6	5.63851e-06	0.000262402	At1g50060 At2g19990 At2g19970 At4g25790 At4g30320 At4g33720 At2g14580
ja-ile	3	15	5.74688e-06	0.000262402	At1g70700 At3g48520 At1g19180
nonmature	3	15	5.74688e-06	0.000262402	At1g20340 At5g66570 At1g06680
outside	3	15	5.74688e-06	0.000262402	At4g30530 At4g14630 At2g04160
oxygen-evolving	3	15	5.74688e-06	0.000262402	At3g50820 At5g66570 At1g79040
par1	3	15	5.74688e-06	0.000262402	At2g42870 At3g54040 At5g52390
phosphoadenosine	3	15	5.74688e-06	0.000262402	At1g62180 At4g21990 At4g04610
phosphosulphate	3	15	5.74688e-06	0.000262402	At1g62180 At4g21990 At4g04610
plsp1-1	3	15	5.74688e-06	0.000262402	At1g20340 At5g66570 At1g06680
repetitively	3	15	5.74688e-06	0.000262402	At1g20450 At1g20440 At3g50970
scattered	3	15	5.74688e-06	0.000262402	At1g20450 At1g20440 At3g50970
scp-like	7	6	5.63851e-06	0.000262402	At1g50060 At2g19990 At2g19970 At4g25790 At4g30320 At4g33720 At2g14580
sulfurtransferase	4	12	5.42993e-06	0.000262402	At5g66040 At2g17850 At4g35770 At2g21045
symbiotic	4	12	5.42993e-06	0.000262402	At1g37130 At3g09260 At5g16590 At3g09940
ten	15	3	5.24998e-06	0.000262402	At1g33760 At1g62280 At1g67330 At2g22880 At3g13784 At3g59700 At4g15380 At5g38700 At5g09470 At1g21120 At1g26700 At1g19210 At1g08050 At1g16850 At3g56980
teta	3	15	5.74688e-06	0.000262402	At2g16970 At5g13740 At5g13750
trp	3	15	5.74688e-06	0.000262402	At1g32640 At4g39950 At2g22330
v5-tpx-1	7	6	5.63851e-06	0.000262402	At1g50060 At2g19990 At2g19970 At4g25790 At4g30320 At4g33720 At2g14580
interpro-ipr011992	21	3	5.88169e-06	0.000267456	At1g35670 At1g21550 At1g73630 At1g76650 At2g41100 At2g41090 At3g50770 At3g47480 At3g01830 At3g25600 At4g27280 At5g54490 At5g51050 At5g42380 At5g39670 At5g58690 At1g66400 At1g19230 At4g25090 At4g26560 At5g12480
reaction	14	4	5.89874e-06	0.000267456	At1g55670 At1g52230 At2g20260 At2g30570 At3g50820 At3g16140 At4g28750 At4g23690 At4g12800 At4g02770 At1g31330 At1g30380 At1g06680 At5g64040
cyclase-dehydrase	11	4	6.12096e-06	0.000275937	At2g01520 At2g38310 At3g26460 At3g26450 At4g23670 At4g23680 At4g14060 At4g17870 At5g54170 At5g05440 At1g23130 At2g40330
cyclopentenone	11	4	6.12096e-06	0.000275937	At1g17170 At1g75280 At2g39200 At3g14660 At3g11700 At3g47730 At4g28250 At4g12730 At4g01870 At1g32350 At3g05360
interpro-ipr018120	10	5	6.49428e-06	0.000291928	At1g52400 At1g61820 At2g44490 At2g44460 At2g32860 At3g62740 At3g09260 At3g60130 At3g60140 At1g61810
hair	19	3	6.91321e-06	0.000309872	At1g12950 At1g62980 At1g66800 At2g47000 At2g34910 At2g34650 At3g05630 At3g62720 At3g49960 At4g02270 At4g34580 At5g67400 At5g04960 At1g12560
interpro-ipr000109	11	4	7.56112e-06	0.000337947	At1g32450 At1g18880 At1g52190 At2g26690 At3g16180 At3g47960 At3g45710 At4g21680 At5g14940 At5g46050 At5g62680
stamen	22	3	7.59944e-06	0.000338695	At2g32020 At2g30750 At2g19990 At2g20030 At3g21680 At3g25250 At3g48850 At3g53150 At4g22470 At4g23700 At4g14630 At5g11210 At5g44380 At5g09470 At1g51920 At1g26420 At1g19250 At1g30700 At1g32350 At1g14540 At2g32830 At5g67310
catalyze	24	3	7.78793e-06	0.000346112	At3g18830 At5g47990 At1g17420 At2g34490
assimilation	8	5	8.94003e-06	0.000396192	At1g66200 At1g62180 At1g37130 At3g11820 At4g21990 At4g04610 At5g37600 At5g63980
oligopeptide	13	4	8.98206e-06	0.000396933	At1g32450 At1g18880 At1g52190 At2g26690 At3g16180 At3g47960 At3g45710 At4g21680 At4g20260 At4g16370 At5g14940 At5g24380 At5g46050 At5g62680
acyl-transferase	12	4	9.45757e-06	0.000414444	At1g24420 At2g25150 At3g50280 At3g50300 At3g26040 At3g29590 At4g31910 At4g15390 At4g15400 At5g67150 At5g39050 At5g42830
hxxxd-type	12	4	9.45757e-06	0.000414444	At1g24420 At2g25150 At3g50280 At3g50300 At3g26040 At3g29590 At4g31910 At4g15390 At4g15400 At5g67150 At5g39050 At5g42830
interpro-ipr003480	12	4	9.45757e-06	0.000414444	At1g24420 At2g25150 At3g50280 At3g50300 At3g26040 At3g29590 At4g31910 At4g15390 At4g15400 At5g67150 At5g39050 At5g42830
glycerophosphodiester	5	9	9.82074e-06	0.000425604	At1g66970 At3g02040 At3g20520 At5g41080 At5g08030
gpi-anchored	5	9	9.82074e-06	0.000425604	At3g13520 At4g12420 At1g21880 At1g77630 At3g06035
interpro-ipr002413	5	9	9.82074e-06	0.000425604	At1g50060 At2g19990 At4g25790 At4g30320 At4g33720
ves	5	9	9.82074e-06	0.000425604	At1g50060 At2g19990 At4g25790 At4g30320 At4g33720
mtn21-like	10	4	1.03216e-05	0.000446079	At2g37460 At2g40900 At3g18200 At3g53210 At4g01450 At4g01430 At4g08290 At4g08300 At1g44800 At1g01070
proteinase	21	3	1.1026e-05	0.000475212	At1g74310 At1g72060 At1g17860 At1g32940 At1g32960 At2g25140 At2g39850 At2g38870 At3g43960 At3g46860 At4g30020 At4g10510 At4g16190 At5g59090 At5g43580 At1g73260 At1g73330 At1g47128 At2g04160 At5g60360
hydrogen	14	3	1.10731e-05	0.000475931	At1g74310 At1g52560 At2g32120 At2g43000 At2g36830 At3g53420 At3g26520 At3g24500 At3g03630 At4g08390 At5g12030 At5g60660 At1g73260 At4g12400
loosening	8	5	1.20501e-05	0.000516509	At1g62980 At2g20750 At2g03090 At3g45970 At4g28250 At4g01630 At5g39260 At1g12560
interpro-ipr008985	17	3	1.24018e-05	0.000528699	At1g32170 At2g29220 At2g18800 At2g06850 At3g45410 At3g13784 At3g13790 At3g59700 At4g25820 At4g25810 At4g30280 At4g14130 At5g65600 At5g57560 At1g12240 At1g11545 At1g62660
lectin-glucanase	17	3	1.24018e-05	0.000528699	At1g32170 At2g29220 At2g18800 At2g06850 At3g45410 At3g13784 At3g13790 At3g59700 At4g25820 At4g25810 At4g30280 At4g14130 At5g65600 At5g57560 At1g12240 At1g11545 At1g62660
atom	10	4	1.28811e-05	0.00054616	At1g01280 At1g14120 At2g36690 At3g28480 At3g12900 At4g10500 At5g20550 At5g54000
synthase	59	2	1.30416e-05	0.000551478	At1g03090 At1g56430 At1g55850 At1g66020 At1g66200 At1g56600 At1g74020 At1g74010 At1g74000 At1g51420 At1g18870 At1g60470 At2g34890 At2g20610 At2g24850 At2g11810 At2g32610 At3g51240 At3g51440 At3g51450 At3g43190 At3g19010 At3g23150 At3g03630 At3g45130 At3g63110 At3g47450 At3g47340 At3g57520 At4g34850 At4g11280 At4g17770 At4g15290 At4g15340 At4g04640 At4g23990 At4g24010 At5g54500 At5g20410 At5g37600…
differentially	6	7	1.32241e-05	0.000556194	At2g03760 At2g19990 At2g26560 At3g06170 At5g13080 At4g35770
interpro-ipr007650	6	7	1.32241e-05	0.000556194	At1g78020 At1g22160 At3g22550 At4g17670 At5g47060 At1g19200
death	16	3	1.35821e-05	0.000569723	At2g39200 At2g38530 At2g26560 At3g52400 At3g01420 At3g47450 At4g32940 At4g12720 At5g39610 At5g42050 At1g73260 At1g26700 At1g61560 At1g19250 At5g65970 At5g13190
interpro-ipr001362	4	10	1.38916e-05	0.000576542	At3g13784 At3g13790 At1g12240 At1g62660
interpro-ipr013148	4	10	1.38916e-05	0.000576542	At3g13784 At3g13790 At1g12240 At1g62660
interpro-ipr013189	4	10	1.38916e-05	0.000576542	At3g13784 At3g13790 At1g12240 At1g62660
overexpressor	4	10	1.38916e-05	0.000576542	At1g20440 At1g56160
donor	20	3	1.59965e-05	0.000660356	At1g01280 At1g14120 At2g36690 At3g62720 At3g28480 At3g12900 At4g10500 At5g20550 At5g54000 At1g05560 At1g05530 At5g54060
germin	8	5	1.60374e-05	0.000660356	At1g18970 At1g18980 At1g09560 At3g10080 At4g14630 At5g38960 At5g38910 At3g05950
interpro-ipr001929	8	5	1.60374e-05	0.000660356	At1g18970 At1g18980 At1g09560 At3g10080 At4g14630 At5g38960 At5g38910 At3g05950
ethylene	21	3	1.64294e-05	0.000672967	At1g43160 At1g71130 At1g56650 At1g28370 At2g44840 At2g47520 At3g50260 At3g45410 At3g51240 At3g23150 At3g23240 At4g34410 At4g27440 At4g17490 At5g61600 At5g47230 At5g51190 At2g14580 At5g61890 At5g60360 At5g13330
interpro-ipr018249	21	3	1.64294e-05	0.000672967	At1g35670 At1g21550 At1g73630 At1g76650 At2g41100 At2g41090 At3g50770 At3g47480 At3g01830 At3g25600 At4g27280 At5g54490 At5g51050 At5g42380 At5g39670 At1g66400 At1g19230 At4g25090 At4g26560 At4g05020 At5g12480
beta-fructofuranosidase	7	6	1.67161e-05	0.00067415	At2g31390 At3g54090 At3g13784 At3g13790 At1g12240 At1g62660 At1g69200
dirigent-like	7	6	1.67161e-05	0.00067415	At2g39430 At2g21100 At2g28670 At4g23690 At4g11190 At4g13580 At4g11210
interpro-ipr002963	7	6	1.67161e-05	0.00067415	At1g62980 At2g39700 At2g03090 At4g01630 At5g39260 At1g12560 At2g28950
interpro-ipr004265	7	6	1.67161e-05	0.00067415	At2g39430 At2g21100 At2g28670 At4g23690 At4g11190 At4g13580 At4g11210
interpro-ipr020846	15	3	1.66025e-05	0.00067415	At1g75220 At1g16370 At1g08920 At1g08930 At3g45060 At3g05400 At3g18830 At3g47420 At5g27350 At5g60770 At5g13740 At1g73220 At5g14570 At2g32830 At5g13750
resistance-responsive	7	6	1.67161e-05	0.00067415	At2g39430 At2g21100 At2g28670 At4g23690 At4g11190 At4g13580 At4g11210
mildew	9	5	1.70752e-05	0.000685109	At2g39200 At2g19990 At3g11820 At3g54920 At4g33300 At1g26700 At1g61560 At5g65970 At5g04720
nodulin-like	9	5	1.70752e-05	0.000685109	At1g64640 At2g28120 At2g39210 At2g16660 At3g20570 At4g34950 At4g12880 At5g15350 At5g14120
glycerophosphoryl	5	8	1.74792e-05	0.000692463	At1g66970 At3g02040 At3g20520 At5g41080 At5g08030
hypoxia	5	8	1.74792e-05	0.000692463	At2g16060 At2g47520 At3g43190 At5g27760 At1g77120
interpro-ipr004129	5	8	1.74792e-05	0.000692463	At1g66970 At3g02040 At3g20520 At5g41080 At5g08030
susceptible	5	8	1.74792e-05	0.000692463	At1g80840 At2g19990 At4g32940 At5g13080 At5g13320
wound-induced	5	8	1.74792e-05	0.000692463	At2g02990 At4g33560 At5g22500 At5g01740 At4g10270
expanded	39	2	1.75658e-05	0.000694141	At1g35910 At1g52050 At1g61820 At1g15210 At2g25150 At2g14210 At2g25810 At2g28670 At3g42960 At3g62740 At3g52130 At4g34850 At4g32950 At4g20420 At4g14080 At4g15330 At4g29690 At4g12890 At4g11190 At4g09960 At5g06510 At5g16920 At5g15150 At5g18090 At5g07230 At1g11080 At1g61370 At1g05260 At3g29970 At4g21600 At4g33070 At4g24890 At5g54060 At5g13330 At2g30210 At3g05360 At4g22212 At5g59305 At1g66650
a-like	17	3	1.78132e-05	0.000698638	At1g32170 At2g29220 At2g18800 At2g06850 At3g45410 At3g13784 At3g13790 At3g59700 At4g25820 At4g25810 At4g30280 At4g14130 At5g65600 At5g57560 At1g12240 At1g11545 At1g62660
cadmium	29	2	1.77746e-05	0.000698638	At1g09780 At1g75280 At1g59870 At1g68560 At1g36370 At2g41380 At2g36460 At2g30860 At2g19110 At3g09270 At3g52930 At3g14990 At3g44320 At3g53230 At4g21680 At4g25200 At4g23670 At4g19690 At4g19880 At5g41670 At5g63840 At5g51830 At5g17330 At5g44070 At5g07440 At1g63940 At1g45145 At1g77120 At4g25100
concanavalin	17	3	1.78132e-05	0.000698638	At1g32170 At2g29220 At2g18800 At2g06850 At3g45410 At3g13784 At3g13790 At3g59700 At4g25820 At4g25810 At4g30280 At4g14130 At5g65600 At5g57560 At1g12240 At1g11545 At1g62660
duf581	6	6	2.00509e-05	0.00078444	At1g78020 At1g22160 At3g22550 At4g17670 At5g47060 At1g19200
2-1	8	5	2.10945e-05	0.000823213	At5g03650 At5g60770 At5g63650 At5g54270 At5g27100 At5g10180 At1g08090 At1g08100
amballergen	7	5	2.31089e-05	0.000888563	At1g67750 At3g07010 At3g54920 At3g27400 At1g04680 At4g24780 At5g48900
interpro-ipr002022	7	5	2.31089e-05	0.000888563	At1g67750 At3g07010 At3g54920 At3g27400 At1g04680 At4g24780 At5g48900
interpro-ipr018082	7	5	2.31089e-05	0.000888563	At1g67750 At3g07010 At3g54920 At3g27400 At1g04680 At4g24780 At5g48900
lyase-amb	7	5	2.31089e-05	0.000888563	At1g67750 At3g07010 At3g54920 At3g27400 At1g04680 At4g24780 At5g48900
pectate	7	5	2.31089e-05	0.000888563	At1g67750 At3g07010 At3g54920 At3g27400 At1g04680 At4g24780 At5g48900
polyketide	14	3	2.29519e-05	0.000888563	At2g01520 At2g38310 At3g26460 At3g26450 At4g34850 At4g23670 At4g23680 At4g14060 At4g17870 At5g54170 At5g05440 At5g13930 At1g23130 At1g68530 At2g40330
ef-hand	22	3	2.38941e-05	0.00091651	At1g35670 At1g21550 At1g73630 At1g76650 At2g34650 At2g41100 At2g41090 At3g50770 At3g47480 At3g01830 At3g25600 At4g27280 At5g54490 At5g51050 At5g42380 At5g39670 At1g66400 At1g19230 At4g25090 At4g26560 At4g05020 At5g12480
udp-glucosyl	11	4	2.41677e-05	0.000924743	At1g24100 At2g36750 At2g15480 At2g15490 At2g29750 At3g11340 At3g53150 At5g17050 At1g05560 At1g05530 At3g50740
anchored	19	3	2.57228e-05	0.000981852	At1g64640 At1g66970 At1g03870 At2g44790 At2g45960 At2g32300 At3g20520 At3g20570 At3g43960 At3g46900 At4g12730 At5g15350 At5g61130 At5g44130 At1g21880 At1g77630 At1g72230 At2g17760 At3g06035
allergen-extensin	8	5	2.74441e-05	0.00100268	At2g33790 At3g62680 At4g02270 At5g13140 At5g10130 At5g05500 At4g08685 At5g47635
basipetal	3	12	2.76105e-05	0.00100268	At2g47000 At3g53480 At3g28860
cation-binding	3	12	2.76105e-05	0.00100268	At1g74770 At3g18290 At4g20260
confused	3	12	2.76105e-05	0.00100268	At3g15500 At4g25000 At5g39610
detoxify	3	12	2.76105e-05	0.00100268	At1g08830 At2g28190
domain-divergent	3	12	2.76105e-05	0.00100268	At1g70700 At1g19180 At1g74950
endotransglycosylase	3	12	2.76105e-05	0.00100268	At4g25820 At4g25810 At5g57560
f11	3	12	2.76105e-05	0.00100268	At1g66200 At5g37600 At5g17220
ferritin-dps	3	12	2.76105e-05	0.00100268	At3g56090 At5g01600 At2g40300
ferritin-like	3	12	2.76105e-05	0.00100268	At3g56090 At5g01600 At2g40300
ferritin-related	3	12	2.76105e-05	0.00100268	At3g56090 At5g01600 At2g40300
interpro-ipr000907	3	12	2.76105e-05	0.00100268	At1g55020 At1g72520 At1g17420
interpro-ipr001519	3	12	2.76105e-05	0.00100268	At3g56090 At5g01600 At2g40300
interpro-ipr006041	8	5	2.74441e-05	0.00100268	At2g33790 At3g62680 At4g02270 At5g13140 At5g10130 At5g05500 At4g08685 At5g47635
interpro-ipr007235	3	12	2.76105e-05	0.00100268	At2g11810 At5g20410 At4g31780
interpro-ipr008331	3	12	2.76105e-05	0.00100268	At3g56090 At5g01600 At2g40300
interpro-ipr009040	3	12	2.76105e-05	0.00100268	At3g56090 At5g01600 At2g40300
interpro-ipr012347	3	12	2.76105e-05	0.00100268	At3g56090 At5g01600 At2g40300
isochorismate	3	12	2.76105e-05	0.00100268	At1g18870 At1g74710 At1g73805
polysaccharide	9	4	2.71037e-05	0.00100268	At1g55850 At2g40840 At2g32610 At3g62720 At4g15290 At4g23990 At4g24010 At5g61130
tetracycline	3	12	2.76105e-05	0.00100268	At2g16970 At5g13740 At5g13750
extrinsic	5	7	2.93164e-05	0.00105569	At3g50820 At5g66570 At5g65280 At1g06680 At4g05020
interpro-ipr013581	5	7	2.93164e-05	0.00105569	At1g59870 At1g15210 At3g53480 At1g15520 At3g16340
pdr	5	7	2.93164e-05	0.00105569	At1g59870 At1g15210 At3g53480 At1g15520 At3g16340
referred	6	6	2.95415e-05	0.00105569	At2g25140 At2g04040 At3g25780 At3g15500 At4g25000 At5g39610
responsiveness	6	6	2.95415e-05	0.00105569	At1g56650 At2g39200 At1g26700 At1g61560 At2g46510 At5g65970
uptake	10	4	2.94124e-05	0.00105569	At1g80830 At1g32450 At4g21120 At4g19690 At4g13420 At5g40780 At5g40890 At5g14880 At1g08090 At4g10380
various	10	4	2.94124e-05	0.00105569	At1g71930 At2g43000 At2g38470 At3g24500 At4g32940 At4g02380 At5g63970 At1g61340 At1g12240 At2g30250
interpro-ipr000167	4	9	2.9988e-05	0.00106921	At1g20450 At1g20440 At3g50970 At1g76180
class	58	2	3.0795e-05	0.0010955	At1g49860 At1g49560 At1g74590 At1g17180 At1g17170 At1g04040 At1g62800 At1g62360 At1g25550 At1g78370 At1g78340 At2g29490 At2g29480 At2g29470 At2g29460 At2g29440 At2g29420 At2g20610 At2g18550 At2g24850 At2g30860 At2g16060 At2g27040 At2g38600 At2g30570 At3g11280 At3g46230 At3g56090 At3g09270 At3g06560 At3g25790 At3g14990 At3g19710 At4g36740 At4g23510 At4g30380 At4g30530 At4g00500 At4g11280 At4g13550…
inhibit	7	5	3.14299e-05	0.00111555	At5g06860 At5g06870 At1g47960 At2g27550
specifically	17	3	3.16182e-05	0.0011197	At1g01280 At1g09070 At1g78680 At3g42960 At3g53420 At3g24500 At4g14090 At4g19680 At4g34580 At5g17050 At5g05410 At5g63840 At2g17040 At1g12560 At2g27550 At2g06925 At3g50740
interpro-ipr003441	16	3	3.22209e-05	0.00113848	At1g69490 At1g52890 At1g71930 At1g28470 At1g32870 At2g43000 At3g10500 At3g15500 At3g56520 At5g07680 At5g61430 At5g39610 At5g13180 At1g12260 At2g17040 At3g04070
strongly	9	4	3.37728e-05	0.00119063	At1g05680 At2g43000 At2g46240 At3g44320 At4g13660 At4g20260 At4g12420 At5g20410 At4g35770
ole	8	5	3.53425e-05	0.00124317	At2g33790 At3g62680 At4g02270 At5g13140 At5g10130 At5g05500 At4g08685 At5g47635
nam	16	3	3.62151e-05	0.00127102	At1g69490 At1g52890 At1g71930 At1g28470 At1g32870 At2g43000 At3g10500 At3g15500 At3g56520 At5g07680 At5g61430 At5g39610 At5g13180 At1g12260 At2g17040 At3g04070
formation	32	2	3.93776e-05	0.00137893	At1g49430 At1g62940 At1g71930 At1g52400 At1g62360 At1g56600 At1g01280 At1g32640 At2g42580 At2g39700 At2g02180 At2g19800 At2g03090 At3g01670 At3g01680 At3g45620 At3g13220 At3g09090 At3g48520 At4g34850 At4g28250 At4g32650 At4g14080 At5g40850 At5g48180 At5g13180 At5g13390 At5g11110 At1g45145 At1g05560 At2g28950 At3g11980
incorporation	11	4	4.07088e-05	0.00142237	At1g62360 At1g72520 At1g01280 At1g14120 At2g36690 At3g28480 At3g12900 At4g10500 At5g20550 At5g54000 At1g17420
flavonoid	8	5	4.50816e-05	0.00157165	At1g32640 At3g51240 At3g19010 At4g14090 At5g17050 At5g20550
a-5	5	7	4.68303e-05	0.00160761	At3g50260 At1g21910 At1g19210 At1g77640 At1g74930
exposure	5	7	4.68303e-05	0.00160761	At2g29450 At3g13330 At3g16720 At3g04530 At4g20260
interpro-ipr004141	5	7	4.68303e-05	0.00160761	At1g74020 At1g74010 At1g74000 At3g51440 At3g51450
interpro-ipr018119	5	7	4.68303e-05	0.00160761	At1g74020 At1g74010 At1g74000 At3g51440 At3g51450
rap2-1	5	7	4.68303e-05	0.00160761	At3g50260 At1g21910 At1g19210 At1g77640 At1g74930
rap2-10	5	7	4.68303e-05	0.00160761	At3g50260 At1g21910 At1g19210 At1g77640 At1g74930
rap2-9	5	7	4.68303e-05	0.00160761	At3g50260 At1g21910 At1g19210 At1g77640 At1g74930
glutamate	11	4	4.80621e-05	0.00164629	At1g66200 At1g58290 At1g62800 At1g43710 At5g11210 At5g48400 At5g48410 At5g17330 At5g27100 At5g07440 At3g03910
diester	7	5	5.56665e-05	0.00190261	At1g66970 At3g02040 At3g20520 At5g41080 At5g58690 At5g58700 At5g08030
alpha-amylase	4	8	5.75456e-05	0.00194146	At1g03310 At2g39930 At4g25000 At5g03650
dehydrin	4	8	5.75456e-05	0.00194146	At1g20450 At1g20440 At3g50970 At1g76180
interpro-ipr006047	4	8	5.75456e-05	0.00194146	At1g03310 At2g39930 At4g25000 At5g03650
main	4	8	5.75456e-05	0.00194146	At3g56090 At4g30280 At5g54270 At2g40300
necrotrophic	4	8	5.75456e-05	0.00194146	At1g80840 At2g38470 At5g43580 At1g47128
senescing	4	8	5.75456e-05	0.00194146	At3g56240 At3g25780 At3g47340 At3g60140
regulated	23	2	5.82282e-05	0.00196027	At1g20340 At1g23020 At1g08830 At1g20440 At1g09070 At2g42870 At2g26150 At3g50260 At3g23240 At3g22370 At3g04910 At4g34150 At4g19680 At4g19690 At5g03570 At5g59520 At5g52310 At5g13080 At4g35770 At5g54380 At5g07110 At3g02885 At1g15040
2-3	6	6	5.96103e-05	0.00199093	At2g06530 At3g45060 At3g16240 At4g17340 At5g60780 At5g47450
compared	6	6	5.96103e-05	0.00199093	At1g66800 At2g19990 At3g62720 At3g49960 At5g39610 At5g66690
component	53	2	5.96465e-05	0.00199093	At1g10370 At1g23020 At2g44490 At2g40840 At3g11820 At3g54890 At3g48360 At4g39030 At5g10480 At5g54270 At5g40990 At1g19230 At4g25090
interpro-ipr001344	6	6	5.96103e-05	0.00199093	At1g15820 At3g54890 At4g10340 At5g01530 At5g54270 At1g61520
mutant	72	2	6.1903e-05	0.00206187	At1g17710 At1g67730 At1g20340 At1g62280 At1g37130 At1g73010 At1g18870 At2g31260 At2g45130 At2g40840 At3g05630 At3g54090 At3g54920 At3g17790 At3g26520 At3g23430 At3g47450 At3g46900 At4g28750 At4g03280 At5g10480 At5g20150 At5g66570 At5g67330 At5g45340 At5g48000 At5g63840 At5g66690 At5g07460 At1g21880 At1g23140 At1g10070 At1g35140 At1g77630 At1g06680 At1g61800 At1g69200 At1g69230
negative	26	2	6.27242e-05	0.00208479	At1g10370 At1g20340 At1g75280 At1g30500 At1g32640 At1g32940 At1g32960 At2g42870 At2g39850 At2g34650 At3g52400 At3g11410 At3g53480 At3g23150 At3g47340 At4g39030 At4g28190 At4g30020 At4g10510 At4g03960 At5g59090 At5g63980 At5g59820 At5g59220 At5g13190 At1g02450 At4g25470
presence	12	3	6.62226e-05	0.00219642	At1g71930 At1g70700 At3g49160 At5g54490 At5g01600 At5g62520 At5g44070 At1g19180 At1g79040 At1g05560 At1g05530 At2g34490
fungal	8	4	7.14474e-05	0.00236203	At1g80840 At2g38470 At2g46240 At2g26560 At5g40990 At5g06860 At5g06870 At1g47128
interpro-ipr018244	5	6	7.1818e-05	0.00236203	At2g19990 At4g25790 At4g30320 At4g33720 At2g14580
strictosidine	5	6	7.1818e-05	0.00236203	At1g74020 At1g74010 At1g74000 At3g51440 At3g51450
syncytium	5	6	7.1818e-05	0.00236203	At2g19800 At2g03090 At4g28250
interpro-ipr017946	7	5	7.26579e-05	0.00237967	At1g66970 At3g02040 At3g20520 At5g41080 At5g58690 At5g58700 At5g08030
plc-like	7	5	7.26579e-05	0.00237967	At1g66970 At3g02040 At3g20520 At5g41080 At5g58690 At5g58700 At5g08030
mtn21	10	4	7.34354e-05	0.00240013	At2g37460 At2g40900 At3g18200 At3g53210 At4g01450 At4g01430 At4g08290 At4g08300 At1g44800 At1g01070
amylopectin	3	10	7.95972e-05	0.00248256	At1g03310 At2g39930 At5g03650
companion	3	10	7.95972e-05	0.00248256	At1g18880 At4g19840 At5g07440
fad	16	3	7.87214e-05	0.00248256	At2g46740 At2g46750 At2g46760 At3g44190 At3g19820 At4g20800 At5g44380 At5g61290 At1g26410 At1g26400 At1g26390 At1g26380 At1g26420 At1g19250 At1g30700 At4g05020
ferritin	3	10	7.95972e-05	0.00248256	At3g56090 At5g01600 At2g40300
gdpd	3	10	7.95972e-05	0.00248256	At3g02040 At5g41080 At5g08030
i-type	3	10	7.95972e-05	0.00248256	At2g38870 At3g46860 At5g43580
i13	3	10	7.95972e-05	0.00248256	At2g38870 At3g46860 At5g43580
interpro-ipr000864	3	10	7.95972e-05	0.00248256	At2g38870 At3g46860 At5g43580
interpro-ipr000923	3	10	7.95972e-05	0.00248256	At1g20340 At2g32300 At1g72230
interpro-ipr001246	3	10	7.95972e-05	0.00248256	At1g55020 At1g72520 At1g17420
interpro-ipr002061	3	10	7.95972e-05	0.00248256	At2g43530 At2g43550 At2g43510
interpro-ipr004193	3	10	7.95972e-05	0.00248256	At1g03310 At2g39930 At5g03650
interpro-ipr010030	3	10	7.95972e-05	0.00248256	At2g46740 At2g46750 At2g46760
interpro-ipr011697	3	10	7.95972e-05	0.00248256	At1g78670 At1g78680 At1g15040
interpro-ipr013819	3	10	7.95972e-05	0.00248256	At1g55020 At1g72520 At1g17420
interpro-ipr020833	3	10	7.95972e-05	0.00248256	At1g55020 At1g72520 At1g17420
interpro-ipr020834	3	10	7.95972e-05	0.00248256	At1g55020 At1g72520 At1g17420
lignification	3	10	7.95972e-05	0.00248256	At2g41480 At3g58780 At5g64120
pr-6	3	10	7.95972e-05	0.00248256	At2g38870 At3g46860 At5g43580
pr-6type	3	10	7.95972e-05	0.00248256
psbq	3	10	7.95972e-05	0.00248256	At1g79040 At4g05180 At4g21280
showed	11	3	7.74177e-05	0.00248256	At2g39200 At2g40840 At2g19990 At3g09350 At5g07460 At5g13220 At1g68290 At1g26700 At1g61560 At1g35140 At5g65970
wildtype	3	10	7.95972e-05	0.00248256	At3g49780 At5g39610 At5g66690
barley	6	5	8.207e-05	0.00255461	At2g39200 At2g19990 At3g11820 At1g26700 At1g61560 At5g65970
conditions	14	3	8.35437e-05	0.0025902	At1g75220 At2g11810 At2g26980 At3g13330 At3g25190 At3g43960 At3g58810 At4g19030 At4g32940 At4g15290 At4g19690 At5g20410 At5g24090 At1g35140
lipoprotein	14	3	8.35437e-05	0.0025902	At1g62980 At2g39700 At2g20750 At2g03090 At3g45970 At3g18250 At3g45160 At4g30380 At4g28250 At4g01630 At5g39260 At5g17340 At1g12560 At2g28950
endopeptidase	29	2	8.49592e-05	0.00262889	At1g64830 At1g20380 At1g09750 At1g72060 At1g17860 At1g32940 At1g32960 At2g03200 At2g43510 At2g39850 At2g38870 At3g53780 At3g12700 At3g43960 At3g46860 At4g30020 At4g10510 At4g16190 At5g59090 At5g43580 At5g48430 At1g73260 At1g47128 At2g17760 At2g04160 At5g19110 At1g79720 At3g61820 At3g54400
signaling	45	2	8.73675e-05	0.00269809	At1g17750 At1g35670 At1g51830 At1g74360 At1g79680 At1g53730 At1g05680 At1g28480 At1g73080 At1g70700 At2g42580 At2g36570 At2g15300 At2g41820 At2g02990 At2g34650 At2g42060 At3g11820 At3g57180 At3g23150 At3g23240 At3g22370 At3g21510 At3g15500 At3g28040 At3g13520 At3g47450 At3g48520 At4g23510 At4g39030 At4g20270 At4g17870 At5g52640 At5g05160 At5g67280 At5g63970 At5g59220 At5g16590 At5g24100 At5g58690…
apex	19	2	8.926e-05	0.00275112	At1g52410 At1g09950 At2g39430 At2g46740 At2g34650 At3g53480 At3g12820 At4g40090 At5g43580 At5g44380 At5g60780 At5g48430 At5g59330 At1g16850 At1g14540 At2g14580 At5g66390 At5g19110 At2g23630
lignin	9	4	9.21616e-05	0.00283498	At1g66800 At1g61820 At3g09220 At5g66690 At1g61810 At5g66390 At2g30210 At3g50740 At3g16340
harvesting	7	5	9.37389e-05	0.00287785	At1g15820 At3g54890 At4g10340 At5g01530 At5g54270 At1g61520 At1g08380
factor	173	1	9.52952e-05	0.00291992	At1g69490 At1g67750 At1g22500 At1g49560 At1g64860 At1g52890 At1g33760 At1g31050 At1g71930 At1g43160 At1g80840 At1g71130 At1g70500 At1g62360 At1g18570 At1g56650 At1g30500 At1g37130 At1g29280 At1g17950 At1g25550 At1g28370 At1g65570 At1g32640 At2g46400 At2g27700 At2g14210 At2g47810 At2g43000 At2g18550 At2g15310 At2g45220 At2g43890 At2g42830 At2g44840 At2g45050 At2g38470 At2g26150 At2g39900 At2g47520…
fermentation	4	7	0.00010123	0.00307178	At2g31390 At3g54090 At1g77120 At1g69200
lipoxygenase	4	7	0.00010123	0.00307178	At1g55020 At1g72520 At3g01420 At1g17420
nac-domain	4	7	0.00010123	0.00307178	At1g71930 At3g15500 At5g39610 At1g12260
nematode-induced	4	7	0.00010123	0.00307178	At2g39700 At2g03090 At4g28250 At2g28950
produced	4	7	0.00010123	0.00307178	At5g06860 At5g06870 At1g27730 At1g68290
secretory	10	4	0.000102645	0.00310869	At1g50060 At2g19990 At2g19970 At3g56240 At4g25790 At4g30320 At4g33720 At5g43980 At2g06925 At3g52190
fructose	5	6	0.000106388	0.00321585	At1g66200 At2g40840 At4g15920 At5g37600 At5g41670
interpro-ipr011707	8	4	0.000109706	0.0033034	At1g41830 At3g09220 At4g22010 At4g12420 At1g76160 At4g39830 At2g23630 At2g30210
interpro-ipr013525	8	4	0.000109706	0.0033034	At1g59870 At1g15210 At2g13610 At3g53480 At3g13220 At1g15520 At1g31770 At3g16340
ferric	6	5	0.000110973	0.00332878	At1g23020 At3g56090 At5g01600 At1g19230 At2g40300 At4g25090
senescence-associated	6	5	0.000110973	0.00332878	At2g29350 At4g02380 At5g13170 At1g68940 At4g35770 At5g60360
overexpression	15	3	0.000114254	0.00342067	At1g49320 At2g28190 At2g16060 At2g34650 At5g10480 At5g05410 At5g45340 At5g61130 At5g48000 At5g59820 At1g12610 At1g13300 At1g63030 At2g46510 At2g27550
amino-acyl	13	3	0.000119328	0.00356577	At1g24420 At2g25150 At3g50280 At3g50300 At3g26040 At4g31910 At4g34850 At4g15390 At4g15400 At5g67150 At5g39050 At1g68530 At5g42830
interpro-ipr001993	10	3	0.000120629	0.00358417	At3g48850 At4g28390 At4g24570 At4g27940 At5g01500 At5g51050 At5g01340 At5g09470 At5g27520 At5g26200
interpro-ipr018108	10	3	0.000120629	0.00358417	At3g48850 At4g28390 At4g24570 At4g27940 At5g01500 At5g51050 At5g01340 At5g09470 At5g27520 At5g26200
substrate-solute	10	3	0.000120629	0.00358417	At3g48850 At4g28390 At4g24570 At4g27940 At5g01500 At5g51050 At5g01340 At5g09470 At5g27520 At5g26200
brassinosteroid	11	3	0.000121056	0.00359005	At2g42580 At2g03760 At2g44080 At3g57180 At3g19820 At4g08950
interpro-ipr001117	8	4	0.000134487	0.00396586	At1g41830 At3g09220 At4g22010 At4g12420 At1g76160 At4g39830 At2g23630 At2g30210
interpro-ipr011706	8	4	0.000134487	0.00396586	At1g41830 At3g09220 At4g22010 At4g12420 At1g76160 At4g39830 At2g23630 At2g30210
multicopper	8	4	0.000134487	0.00396586	At1g41830 At3g09220 At4g22010 At4g12420 At1g76160 At4g39830 At2g23630 At2g30210
eama-like	10	3	0.000141228	0.00415684
flower	69	2	0.000144083	0.00423292	At1g18980 At1g19630 At1g66020 At1g47480 At1g51640 At1g23020 At1g52410 At1g09950 At1g51420 At2g46760 At2g21100 At2g28780 At2g18800 At2g22930 At2g19990 At2g19970 At2g20030 At2g38530 At3g45060 At3g42960 At3g52130 At3g43110 At3g12820 At3g21680 At3g16240 At3g23770 At4g36740 At4g34850 At4g20270 At4g01140 At4g00680 At4g14080 At4g26220 At4g02300 At4g24010 At4g11730 At5g10580 At5g16920 At5g15180 At5g17340…
evolving	6	5	0.000147628	0.00432091	At3g50820 At5g66570 At1g79040 At1g06680 At4g05180 At4g21280
external	6	5	0.000147628	0.00432091	At1g75220 At2g39200 At4g19680 At1g26700 At1g61560 At5g65970
increase	12	3	0.00014953	0.00436843	At1g76930 At1g66800 At3g11820 At3g49960 At3g13330 At4g20260 At5g27350 At5g59820
ferritin-ribonucleotide	5	6	0.00015297	0.00441954	At1g43800 At3g56090 At5g01600 At2g40300 At3g56940
interpro-ipr003689	5	6	0.00015297	0.00441954	At2g32270 At4g19680 At4g19690 At5g59520 At1g05300
interpro-ipr009078	5	6	0.00015297	0.00441954	At1g43800 At3g56090 At5g01600 At2g40300 At3g56940
interpro-ipr010658	5	6	0.00015297	0.00441954	At2g28120 At2g39210 At2g16660 At4g34950 At5g14120
particularly	5	6	0.00015297	0.00441954	At2g03760 At3g58810 At4g15400 At1g26700 At1g79040
zinc-iron	5	6	0.00015297	0.00441954	At2g32270 At4g19680 At4g19690 At5g59520 At1g05300
encoding	18	2	0.000156022	0.00449941	At1g67730 At2g29350 At2g15310 At2g39200 At2g38870 At3g10500 At3g14990 At3g24500 At3g46860 At4g25200 At4g10340 At4g04640 At5g43580 At5g53660 At5g22500 At1g26700 At1g61560 At5g65970
cytosol	35	2	0.000158163	0.00455279	At1g07000 At1g66200 At1g80050 At1g09780 At1g08830 At1g62800 At1g23730 At2g26150 At2g40840 At2g31570 At3g14940 At3g12580 At3g53230 At4g12030 At4g28190 At4g27450 At4g12720 At4g26220 At4g04830 At4g21850 At5g12030 At5g52640 At5g37600 At5g39320 At5g17220 At5g44070 At5g19550 At1g21120 At1g21100 At1g16030 At1g45145 At1g77120 At4g38470 At3g09940 At3g16460
accumulation	17	2	0.000159602	0.00458581	At1g20340 At1g75220 At2g26150 At2g19990 At2g26560 At3g45300 At3g47340 At4g28190 At5g27350 At5g13930 At5g63980 At5g48000 At5g13080 At5g13390 At5g13320 At3g52190 At3g56940
interpro-ipr002048	16	3	0.000160124	0.00459238	At1g35670 At1g21550 At1g73630 At1g76650 At2g41100 At2g41090 At3g50770 At3g47480 At3g01830 At3g25600 At5g51050 At5g42380 At5g39670 At1g66400 At4g26560 At5g12480
abc-2	8	4	0.000163773	0.00464844	At1g59870 At1g15210 At2g13610 At3g53480 At3g13220 At1g15520 At1g31770 At3g16340
antagonist	4	7	0.000166523	0.00464844	At3g12520 At5g19600 At5g10180 At5g13550
interpro-ipr001902	4	7	0.000166523	0.00464844	At3g12520 At5g19600 At5g10180 At5g13550
interpro-ipr002645	4	7	0.000166523	0.00464844	At3g12520 At5g19600 At5g10180 At5g13550
interpro-ipr003245	8	4	0.000163773	0.00464844	At1g64640 At2g44790 At2g32300 At3g20570 At4g12880 At5g15350 At1g72230 At2g02850
interpro-ipr018045	4	7	0.000166523	0.00464844	At3g12520 At5g19600 At5g10180 At5g13550
lateral	19	2	0.00016328	0.00464844	At1g49430 At1g09560 At1g32640 At2g14210 At2g20610 At3g02550 At3g49940 At3g50060 At4g30280 At4g12550 At5g67420 At5g35900 At1g31320 At1g61560 At1g08090 At2g04160 At4g37540 At5g65970 At1g16530
myrosinase-binding	4	7	0.000166523	0.00464844	At3g16440 At3g16470 At3g16450 At3g16460
plastocyanin-like	8	4	0.000163773	0.00464844	At1g64640 At2g44790 At2g32300 At3g20570 At4g12880 At5g15350 At1g72230 At2g02850
pylpyr1-like-rcar	4	7	0.000166523	0.00464844
pyr	4	7	0.000166523	0.00464844	At2g38310 At4g17870 At5g05440 At2g40330
pyr-pyl-rcar	4	7	0.000166523	0.00464844	At2g38310 At4g17870 At5g05440 At2g40330
pyrabactin	4	7	0.000166523	0.00464844	At2g38310 At4g17870 At5g05440 At2g40330
stas	4	7	0.000166523	0.00464844	At3g12520 At5g19600 At5g10180 At5g13550
transporter-antisigma-factor	4	7	0.000166523	0.00464844	At3g12520 At5g19600 At5g10180 At5g13550
5-prime-phosphosulfate	3	9	0.000178487	0.00474596	At1g62180 At4g21990 At4g04610
aba-induced	3	9	0.000178487	0.00474596	At1g07430 At3g11410 At5g59220
at2g38870	3	9	0.000178487	0.00474596	At2g38870 At3g46860 At5g43580
at2g38900	3	9	0.000178487	0.00474596	At2g38870 At3g46860 At5g43580
at3g46860	3	9	0.000178487	0.00474596	At2g38870 At3g46860 At5g43580
at3g50020	3	9	0.000178487	0.00474596	At2g38870 At3g46860 At5g43580
at5g43570	3	9	0.000178487	0.00474596	At2g38870 At3g46860 At5g43580
at5g43580	3	9	0.000178487	0.00474596	At2g38870 At3g46860 At5g43580
b-4	3	9	0.000178487	0.00474596	At1g43160 At5g61890 At5g13330
chy-type	3	9	0.000178487	0.00474596	At1g74770 At3g18290 At5g22920
coniferyl	3	9	0.000178487	0.00474596	At4g23690 At5g66690 At3g50740
ctchy-type	3	9	0.000178487	0.00474596	At1g74770 At3g18290 At5g22920
enter	3	9	0.000178487	0.00474596	At1g59870 At3g10500 At3g54420
interpro-ipr002160	3	9	0.000178487	0.00474596	At1g17860 At1g73260 At1g73330
interpro-ipr008913	3	9	0.000178487	0.00474596	At1g74770 At3g18290 At5g22920
interpro-ipr011065	3	9	0.000178487	0.00474596	At1g17860 At1g73260 At1g73330
interpro-ipr017921	3	9	0.000178487	0.00474596	At1g74770 At3g18290 At5g22920
interpro-ipr018053	3	9	0.000178487	0.00474596	At3g13790 At1g12240 At1g62660
kunitz	3	9	0.000178487	0.00474596	At1g17860 At1g73260 At1g73330
low	17	2	0.00017489	0.00474596	At1g66200 At1g20450 At2g16060 At2g06850 At3g50970 At3g11820 At3g22370 At3g49580 At4g19030 At5g51990 At1g13300 At1g05260 At5g24660 At3g05890 At4g25490 At4g25470 At4g25480
mark	3	9	0.000178487	0.00474596	At1g66800 At3g49960
nonphotochemical	3	9	0.000178487	0.00474596	At1g15820 At4g10340 At4g03280
plastocyanin	3	9	0.000178487	0.00474596	At1g20340 At1g55670 At5g64040
senescence-related	3	9	0.000178487	0.00474596	At3g02040 At5g41080 At1g17020
st1-like	3	9	0.000178487	0.00474596	At1g17860 At1g73260 At1g73330
starvation-induced	3	9	0.000178487	0.00474596	At1g17710 At1g73010 At3g47420
touch	3	9	0.000178487	0.00474596	At2g41100 At5g61420 At5g57560
urea	3	9	0.000178487	0.00474596	At2g36830 At3g16240 At5g45380
transport-detoxification	11	3	0.000184268	0.0048914	At1g22990 At2g19110 At3g56240 At4g30110 At4g30120 At5g52750 At5g52760 At5g17450 At1g12520 At4g35060 At3g05920
abiotic	9	4	0.000186528	0.00494303	At1g08830 At2g43000 At2g38470 At2g46240 At3g24500 At5g07220 At1g61340 At2g40300 At2g30250
beta-alpha-barrel	7	4	0.000189244	0.00499812	At1g66970 At3g02040 At3g20520 At5g41080 At5g58690 At5g58700 At5g08030
purple	7	4	0.000189244	0.00499812	At1g25230 At3g17790 At5g13930 At5g34850 At4g36350 At4g24890 At2g46880
arabinogalactan-protein	6	5	0.000193504	0.00506796	At1g03870 At1g55330 At4g12730 At5g10430 At5g40730 At1g35230
interpro-ipr000782	6	5	0.000193504	0.00506796	At1g03870 At2g35860 At3g11700 At4g12730 At5g16920 At5g44130
interpro-ipr006459	6	5	0.000193504	0.00506796	At2g36100 At3g11550 At4g15610 At5g54980 At5g06200 At2g27370
interpro-ipr019780	6	5	0.000193504	0.00506796	At1g18970 At1g09560 At4g14630 At5g38960 At5g38910 At3g05950
xyloglucan-xyloglucosyl	6	5	0.000193504	0.00506796	At1g32170 At2g06850 At4g25820 At4g25810 At4g14130 At1g11545
interpro-ipr006045	8	4	0.000198185	0.00517328	At1g18970 At1g18980 At1g09560 At3g10080 At4g14630 At5g38960 At5g38910 At3g05950
zone	8	4	0.000198185	0.00517328	At2g42830 At2g39200 At3g58780 At4g28890 At4g19680 At4g21340 At1g61560 At5g03760
npr1	5	5	0.000214318	0.00555741	At1g28480 At2g29420 At3g01420 At1g05560 At1g02450
powdery	5	5	0.000214318	0.00555741	At2g19990 At3g11820 At3g54920 At4g33300 At5g04720
sku5	5	5	0.000214318	0.00555741	At1g41830 At4g22010 At4g12420 At1g76160 At2g23630
trypsin	5	5	0.000214318	0.00555741	At1g17860 At2g43530 At2g43510 At1g73260 At1g73330
rmlc-like	13	3	0.000214883	0.00556289	At1g18970 At1g18980 At1g09560 At1g01340 At2g26400 At3g59220 At3g10080 At4g01010 At4g32650 At4g14630 At5g38960 At5g38910 At3g05950
early	22	2	0.000225128	0.00581849	At1g58290 At1g64640 At1g20450 At1g08920 At1g08930 At2g21650 At2g39200 At3g59220 At3g20570 At3g19820 At3g22840 At4g12880 At5g10480 At5g15350 At5g67330 At1g76180 At1g26700 At1g61560 At3g30775 At4g31940 At5g27520 At3g52190
intrinsic	20	2	0.000228917	0.00590668	At1g01620 At2g25810 At2g32140 At2g45960 At2g36830 At2g39010 At3g61430 At3g53420 At3g26520 At3g16240 At4g19030 At4g23400 At4g23510 At4g00430 At4g17340 At5g44910 At5g60660 At1g19250 At4g10380 At5g47450
vascular	16	2	0.000233899	0.00602532	At1g71930 At2g42580 At2g39200 At2g36830 At2g34650 At2g41100 At3g56240 At3g53420 At4g20270 At4g23190 At5g06510 At5g05160 At5g10180 At1g61560 At1g12260 At5g65970
cauline	6	5	0.00025023	0.00640396	At1g33760 At2g36830 At5g03650 At1g14070 At4g11210 At5g13320
chitinase	6	5	0.00025023	0.00640396	At2g43620 At5g24090 At1g02360 At2g43570 At3g54420
ions	6	5	0.00025023	0.00640396	At2g28670 At3g61190 At3g25610 At4g20260 At4g30120 At5g44070
transgenic	6	5	0.00025023	0.00640396	At1g76930 At1g80830 At3g24500 At5g05410 At5g39610 At1g68290
phosphate	23	2	0.000251874	0.00643555	At1g03090 At1g17710 At1g80050 At1g62800 At1g43710 At1g73010 At1g36370 At2g11810 At2g02990 At3g05630 At3g02040 At3g23430 At3g08860 At3g48850 At3g47420 At4g22980 At5g20410 At5g44720 At5g34850 At5g11110 At2g32830 At4g35770 At3g52190
molecule	14	3	0.00025343	0.00646478	At1g79680 At1g62020 At2g21390 At5g62520 At5g54270 At5g53450 At4g34450 At1g75780
abundant	16	2	0.000256411	0.00648806	At1g65690 At1g01470 At1g20440 At2g35980 At2g03760 At2g23120 At2g27080 At2g41990 At3g09260 At3g19430 At4g23610 At4g02380 At5g54370 At5g06320 At5g60530 At4g27400
cupin	10	3	0.000256141	0.00648806	At1g18970 At1g18980 At1g09560 At2g26400 At3g59220 At3g10080 At4g14630 At5g38960 At5g38910 At3g05950
interpro-ipr011051	10	3	0.000256141	0.00648806	At1g18970 At1g18980 At1g09560 At2g26400 At3g59220 At3g10080 At4g14630 At5g38960 At5g38910 At3g05950
rmlc-type	10	3	0.000256141	0.00648806	At1g18970 At1g18980 At1g09560 At2g26400 At3g59220 At3g10080 At4g14630 At5g38960 At5g38910 At3g05950
toward	10	3	0.000256141	0.00648806	At2g03760 At3g46620 At5g59550
reservoir	9	3	0.000258141	0.00652133	At1g18970 At1g18980 At1g09560 At2g26560 At3g10080 At4g14630 At5g38960 At5g38910 At3g05950
2cs	4	6	0.000259675	0.00652854	At2g38310 At4g17870 At5g05440 At2g40330
form	24	2	0.000259343	0.00652854	At1g20340 At1g03310 At1g52410 At1g74310 At2g28190 At2g42830 At2g39930 At3g10500 At3g09260 At3g14940 At4g32650 At4g04770 At5g10480 At5g66570 At5g23020 At1g06680 At1g05560
interpro-ipr011547	4	6	0.000259675	0.00652854	At3g12520 At5g19600 At5g10180 At5g13550
interpro-ipr013320	13	3	0.00026843	0.00673785	At1g32170 At2g29220 At2g18800 At2g06850 At3g45410 At3g59700 At4g25820 At4g25810 At4g30280 At4g14130 At5g65600 At5g57560 At1g11545
interpro-ipr013057	8	4	0.000285151	0.00714613	At1g47670 At2g36590 At3g56200 At4g35180 At5g40780 At5g63850 At5g38820 At5g09220
lectin	20	2	0.000287094	0.00718335	At1g52050 At1g52060 At1g52070 At2g29220 At2g39310 At2g28470 At2g39050 At3g45410 At3g16030 At3g59700 At4g19840 At4g21390 At5g65600 At1g61360 At1g61370 At4g36360 At3g16440 At3g16470 At3g16450 At3g16460
pectin	21	2	0.000304841	0.00761525	At1g67750 At1g62770 At1g70500 At1g65570 At2g45220 At2g43890 At3g07010 At3g59850 At3g54920 At3g27400 At4g02300 At5g49180 At5g06860 At5g06870 At5g04960 At1g04680 At5g14650 At4g24780 At4g23820 At5g33290 At5g48900
interpro-ipr018248	12	3	0.00031058	0.00774627	At1g35670 At1g21550 At1g73630 At2g41100 At2g41090 At3g50770 At3g47480 At3g01830 At3g25600 At5g42380 At1g66400 At5g12480
fasciclin-like	6	4	0.000319601	0.00794601	At1g03870 At2g35860 At3g11700 At4g12730 At5g16920 At5g44130
glucosyltransferase	6	4	0.000319601	0.00794601	At3g11340 At3g29590 At5g66690 At1g05560 At1g05530 At3g50740
2-5	3	8	0.000343082	0.00829465	At2g39010 At5g11210 At5g63650
application	3	8	0.000343082	0.00829465	At3g24500 At1g72450 At1g19180
c26	3	8	0.000343082	0.00829465	At1g78670 At1g78680 At1g15040
center	10	3	0.000338298	0.00829465	At1g62360 At1g20700 At2g20260 At2g30570 At3g16140 At4g03280 At4g12800 At4g02770 At1g30380 At5g64040
constitute	3	8	0.000343082	0.00829465	At3g56090 At2g40300 At4g25470
d-arabinono-14-lactone	3	8	0.000343082	0.00829465
glucosylates	3	8	0.000343082	0.00829465	At5g17050 At5g66690 At3g50740
gly	3	8	0.000343082	0.00829465	At1g66160 At2g36590 At5g64660
heat	33	2	0.000342169	0.00829465	At1g71000 At1g54050 At1g35670 At1g74310 At1g75220 At1g52560 At2g25140 At2g42580 At2g29500 At2g32120 At2g21650 At2g20560 At2g26150 At2g47440 At2g46240 At3g11280 At3g46230 At3g58620 At3g24500 At3g12580 At4g18880 At4g25200 At4g21870 At5g12030 At5g12020 At5g52640 At5g37670 At5g58070 At5g51440 At5g05790 At1g16030 At1g53540 At4g12400
iiib	3	8	0.000343082	0.00829465	At1g04040 At2g38600 At5g44020
interpro-ipr006766	3	8	0.000343082	0.00829465	At2g35150 At4g08950 At1g35140
interpro-ipr007173	3	8	0.000343082	0.00829465	At2g46740 At2g46750 At2g46760
limitation	3	8	0.000343082	0.00829465	At3g05630 At3g12520 At4g10380
nac	15	2	0.000343141	0.00829465	At1g69490 At1g52890 At1g28470 At1g32870 At2g43000 At3g10500 At3g15500 At3g56520 At5g07680 At5g61430 At5g39610 At5g13180 At1g12260 At2g17040 At3g04070
phosphate-induced	3	8	0.000343082	0.00829465	At2g35150 At4g08950 At1g35140
segment	3	8	0.000343082	0.00829465
stretch	3	8	0.000343082	0.00829465
toxin-like	3	8	0.000343082	0.00829465	At2g43530 At2g43550 At2g43510
up-regulated	7	4	0.000353083	0.00852183	At1g37130 At3g11410 At5g54490 At5g62520 At5g50200 At1g08090 At1g12520
auxin	30	2	0.000357404	0.00861288	At1g76520 At1g71930 At1g56650 At1g05680 At2g47000 At2g42580 At2g29450 At2g20610 At2g45210 At2g24400 At2g34650 At2g06850 At3g05630 At3g51200 At3g51240 At3g50060 At3g53480 At3g28860 At4g36740 At4g13770 At4g00880 At4g12550 At5g54490 At5g54500 At5g13930 At5g50760 At1g44350 At2g04160 At4g29080 At1g28130
1-5	4	6	0.000387652	0.00922841	At1g32450 At4g23400 At4g21680 At2g32830
attack	4	6	0.000387652	0.00922841	At1g14780 At2g46240 At5g07220
especially	4	6	0.000387652	0.00922841	At2g38470 At4g22920 At1g76180 At2g30250
exogenous	4	6	0.000387652	0.00922841	At2g34650 At3g47450 At3g47340 At3g60140
interpro-ipr000620	10	3	0.000387044	0.00922841	At2g37460 At2g40900 At3g18200 At3g53210 At4g01450 At4g01430 At4g08290 At4g08300 At1g44800 At1g01070
interpro-ipr016283	4	6	0.000387652	0.00922841	At2g43620 At1g02360 At2g43570 At3g54420
pyr1-like	4	6	0.000387652	0.00922841	At2g38310 At4g17870 At5g05440 At2g40330
xenopus	4	6	0.000387652	0.00922841	At1g01620 At2g45960 At3g61430 At3g53420
antagonistic	5	5	0.000393936	0.00933549	At2g39200 At2g38470 At1g26700 At1g61560 At5g65970
sulphate	5	5	0.000393936	0.00933549	At3g12520 At5g48850 At5g19600 At5g10180 At5g13550
superoxide	5	5	0.000393936	0.00933549	At1g08830 At2g28190 At3g03630 At1g12520 At4g25100
enzyme	63	2	0.000398291	0.00942446	At1g03090 At1g64860 At1g66200 At1g03310 At1g80050 At1g62770 At1g05680 At1g78680 At2g03760 At2g21590 At2g45220 At2g11810 At2g40840 At2g22890 At2g16740 At2g39930 At3g62720 At3g25780 At3g26830 At3g29590 At3g44320 At3g03630 At3g47380 At3g57520 At4g13770 At4g21470 At4g25250 At4g32940 At4g17770 At4g04640 At4g02300 At5g03650 At5g37600 At5g49180 At5g45340 At5g13930 At5g22740 At5g63840 At5g62340 At5g66690…
2-2	6	4	0.000403581	0.00952091	At4g17340 At5g03650 At5g27100 At1g08090 At1g08100 At5g47450
fas1	6	4	0.000403581	0.00952091	At1g03870 At2g35860 At3g11700 At4g12730 At5g16920 At5g44130
glucose	9	3	0.000407695	0.00960353	At1g66200 At1g52400 At1g75220 At2g40840 At4g03190 At5g37600 At5g41670 At5g61420 At1g61800
pyridoxal	15	2	0.000412278	0.00969694	At1g17710 At1g08630 At1g62800 At1g43710 At1g73010 At1g36370 At2g20610 At2g24850 At3g03630 At3g08860 At4g22980 At4g11280 At5g44720 At5g17330 At5g19550
late	17	2	0.000413414	0.0097091	At1g65690 At1g01470 At1g20440 At2g35980 At2g23120 At2g27080 At2g41990 At3g19430 At4g23610 At4g02380 At4g34580 At5g12030 At5g54370 At5g06320 At5g39610 At5g60530 At4g27400
core	69	1	0.000434317	0.0101848	At1g64860 At1g03310 At1g52400 At1g74310 At1g09780 At1g59870 At1g59730 At1g68560 At1g21440 At1g18590 At1g74090 At1g61820 At1g15210 At2g25140 At2g47000 At2g44490 At2g44460 At2g13610 At2g28470 At2g40840 At2g32860 At2g39930 At3g47040 At3g10420 At3g58990 At3g50930 At3g62740 At3g57270 At3g49160 At3g09260 At3g53480 At3g14940 At3g13220 At3g28860 At3g18080 At3g23770 At3g28610 At3g47730 At3g60130 At3g60140…
duf6	10	3	0.000441546	0.0103388	At2g37460 At2g40900 At3g18200 At3g53210 At4g01450 At4g01430 At4g08290 At4g08300 At1g44800 At1g01070
interpro-ipr006121	10	3	0.000502328	0.0117207	At1g22990 At2g19110 At3g56240 At4g30110 At4g30120 At5g52750 At5g17450 At1g12520 At4g35060 At3g05920
interpro-ipr009007	10	3	0.000502328	0.0117207	At1g64830 At1g09750 At2g03200 At3g12700 At5g48430 At2g17760 At5g19110 At1g79720 At3g61820 At3g54400
interpro-ipr017927	6	4	0.000504296	0.0117207	At1g23020 At1g30510 At1g37130 At4g05390 At1g19230 At4g25090
phosphoric	6	4	0.000504296	0.0117207	At3g02040 At3g20520 At5g41080 At5g58690 At5g58700 At5g08030
reductase-type	6	4	0.000504296	0.0117207	At1g23020 At1g30510 At1g37130 At4g05390 At1g19230 At4g25090
bind	25	2	0.000513368	0.0119139	At1g67740 At2g47190 At3g45620 At3g61190 At4g20260 At5g62520 At5g07110
phosphodiesterase	7	4	0.000515752	0.0119515	At1g66970 At3g02040 At3g20520 At5g41080 At5g58690 At5g58700 At5g08030
acc	5	5	0.000519308	0.0119984	At2g25450 At2g19590 At4g11280 At5g39610 At5g43450
interpro-ipr018221	5	5	0.000519308	0.0119984	At1g75680 At1g64390 At1g22880 At2g32990 At1g48930
interpro-ipr014710	12	3	0.000540544	0.0124342	At1g18970 At1g18980 At1g09560 At1g01340 At2g26400 At3g10080 At4g01010 At4g32650 At4g14630 At5g38960 At5g38910 At3g05950
jelly	12	3	0.000540544	0.0124342	At1g18970 At1g18980 At1g09560 At1g01340 At2g26400 At3g10080 At4g01010 At4g32650 At4g14630 At5g38960 At5g38910 At3g05950
roll	12	3	0.000540544	0.0124342	At1g18970 At1g18980 At1g09560 At1g01340 At2g26400 At3g10080 At4g01010 At4g32650 At4g14630 At5g38960 At5g38910 At3g05950
yeast	28	2	0.000544696	0.0125113	At1g69500 At1g67730 At1g80830 At2g19110 At3g11280 At3g09350 At3g53420 At3g26520 At3g44260 At3g61190 At3g46900 At4g03190 At4g32690 At4g21120 At4g15340 At4g34580 At5g10480 At5g54730 At5g63980 At5g60660 At5g09920 At1g29990 At1g06080 At1g27730 At1g54710 At1g10070 At5g22250 At1g29330
atmlo	4	5	0.000558063	0.0125789	At2g39200 At1g26700 At1g61560 At5g65970
chalcone	4	5	0.000558063	0.0125789	At3g51240 At4g34850 At5g05270 At5g13930
closely-related	4	5	0.000558063	0.0125789	At2g39200 At1g26700 At1g61560 At5g65970
co-function	4	5	0.000558063	0.0125789	At2g39200 At1g26700 At1g61560 At5g65970
domain-like	14	2	0.000553073	0.0125789	At1g70700 At2g41810 At2g28470 At4g08160 At4g12720 At4g01870 At5g13220 At1g72450 At1g19180 At1g73540 At1g74950 At4g36360 At1g17380 At1g30135
duf584	4	5	0.000558063	0.0125789	At1g11700 At1g61930 At4g26950 At4g18980
germin-like	4	5	0.000558063	0.0125789	At1g18970 At1g18980 At1g09560 At4g14630
interpro-ipr000726	4	5	0.000558063	0.0125789	At2g43620 At1g02360 At2g43570 At3g54420
interpro-ipr001229	8	3	0.000554389	0.0125789	At1g52050 At1g52060 At1g52070 At2g39310 At3g16440 At3g16470 At3g16450 At3g16460
interpro-ipr004326	4	5	0.000558063	0.0125789	At2g39200 At1g26700 At1g61560 At5g65970
interpro-ipr007608	4	5	0.000558063	0.0125789	At1g11700 At1g61930 At4g26950 At4g18980
mlo-related	4	5	0.000558063	0.0125789	At2g39200 At1g26700 At1g61560 At5g65970
seven-transmembrane	4	5	0.000558063	0.0125789	At2g39200 At1g26700 At1g61560 At5g65970
dicarboxylate	3	7	0.000593558	0.0130967	At4g24570 At5g09470 At3g56940
drought-induced	3	7	0.000593558	0.0130967	At3g46620 At3g10500 At5g59550
h-type	3	7	0.000593558	0.0130967	At1g59730 At1g69880 At1g45145
interpro-ipr000368	3	7	0.000593558	0.0130967	At3g43190 At5g20830 At5g11110
interpro-ipr001024	3	7	0.000593558	0.0130967	At1g55020 At1g72520 At1g17420
interpro-ipr003172	3	7	0.000593558	0.0130967	At5g23830 At5g23840 At5g23820
interpro-ipr010028	3	7	0.000593558	0.0130967	At1g04040 At2g38600 At5g44020
interpro-ipr014403	3	7	0.000593558	0.0130967	At1g04040 At2g38600 At5g44020
interpro-ipr018371	3	7	0.000593558	0.0130967	At2g43620 At2g43570 At3g54420
lh2	3	7	0.000593558	0.0130967	At1g55020 At1g72520 At1g17420
lipid-recognition	3	7	0.000593558	0.0130967	At5g23830 At5g23840 At5g23820
md-2related	3	7	0.000593558	0.0130967
protein-acid	3	7	0.000593558	0.0130967	At1g04040 At2g38600 At5g44020
scorpion	3	7	0.000593558	0.0130967	At2g43530 At2g43550 At2g43510
sweet	3	7	0.000593558	0.0130967	At5g23660 At5g13170 At3g48740
lyase	25	2	0.000609846	0.0134372	At1g67750 At1g66020 At1g80160 At1g70500 At1g21440 At1g65570 At1g15380 At2g20610 At2g45220 At2g43890 At3g07010 At3g59850 At3g54920 At3g27400 At3g03630 At4g02300 At5g10300 At5g05270 At5g49180 At5g04960 At1g04680 At5g14650 At4g24780 At4g23820 At5g48900
riboflavin	7	4	0.000617264	0.0135816	At1g23020 At1g30510 At1g37130 At4g05390 At4g21470 At1g19230 At4g25090
lead	9	3	0.000623116	0.0136912	At5g47990 At1g15520
interpro-ipr017938	6	4	0.000624042	0.0136923	At1g23020 At1g30510 At1g37130 At4g05390 At1g19230 At4g25090
interpro-ipr021109	10	3	0.000644985	0.0140927	At1g64830 At1g09750 At2g03200 At3g12700 At5g48430 At2g17760 At5g19110 At1g79720 At3g61820 At3g54400
nad-binding	10	3	0.000644985	0.0140927	At1g64190 At1g24280 At3g44190 At5g41670 At5g22500 At5g13110 At1g63940 At4g05020 At3g09940 At3g11980
osmotic	10	3	0.000644985	0.0140927	At1g20440 At2g42580 At3g58620 At3g09260 At4g11890 At5g12030 At5g63650 At5g59220 At1g77120 At3g30775
methyl	8	3	0.000647022	0.0141176	At1g56600 At2g03760 At2g28190 At5g10300 At5g06870 At1g72450 At1g19180 At2g14580
subgroup	73	1	0.000660746	0.014397	At1g03020 At1g49450 At1g03310 At1g52400 At1g78070 At1g32170 At1g60680 At1g62020 At1g61820 At1g63260 At2g29220 At2g21390 At2g44490 At2g44460 At2g36100 At2g18800 At2g28470 At2g40840 At2g32860 At2g39930 At2g06850 At3g45410 At3g11550 At3g62740 At3g57270 At3g09260 At3g45620 At3g23150 At3g18080 At3g23770 At3g59700 At3g62930 At3g62960 At3g01260 At3g60130 At3g60140 At4g34850 At4g25000 At4g25820 At4g25810…
beta-glucosidase	5	4	0.000673627	0.014637	At1g52400 At1g61820 At3g09260 At3g60140 At1g61810
radical	5	4	0.000673627	0.014637	At1g56650 At4g23690
blue	9	3	0.000712994	0.015471	At1g20340 At1g32640 At2g44790 At2g32300 At3g54890 At4g10340 At5g01530 At1g72230 At2g02850
interpro-ipr012334	17	2	0.000715308	0.0154997	At1g67750 At1g70500 At1g65570 At2g45220 At2g43890 At3g07010 At3g59850 At3g54920 At3g27400 At4g02300 At5g49180 At5g04960 At1g04680 At5g14650 At4g24780 At4g23820 At5g48900
acting	30	2	0.000725948	0.015687	At1g72520 At1g32170 At1g01280 At1g14120 At1g78680 At2g36690 At2g18800 At2g06850 At3g28480 At3g12900 At4g26790 At4g25820 At4g25810 At4g30280 At4g10500 At4g14130 At5g16010 At5g54500 At5g20550 At5g55050 At5g54000 At5g40990 At5g22500 At1g06080 At1g11545 At1g45145 At1g31550 At1g17420 At3g03910 At3g11980
catabolic	34	2	0.000725157	0.015687	At1g03090 At1g10370 At1g17170 At1g62800 At1g68560 At1g78370 At2g29450 At2g44490 At2g30860 At2g40840 At2g31390 At3g45300 At3g54090 At3g09270 At3g09220 At3g13672 At3g13784 At3g44320 At4g00500 At4g22920 At5g48180 At1g68290 At1g21880 At1g12240 At1g77630 At1g02360 At1g62660 At4g21600 At4g36360 At1g69200 At2g43570 At2g06925 At2g30210 At1g66650
extensin	7	3	0.0007343	0.0158456	At1g76930 At4g02270 At5g13140 At5g10130 At5g05500 At4g08685 At5g47635
analogous	4	5	0.000779084	0.0167889	At2g39200 At1g26700 At1g61560 At5g65970
shock	27	2	0.000808008	0.0173883	At1g71000 At1g54050 At1g74310 At1g52560 At2g25140 At2g42580 At2g29500 At2g32120 At2g21650 At2g20560 At2g26150 At2g47440 At3g11280 At3g46230 At3g58620 At3g12580 At4g18880 At4g25200 At4g21870 At5g12030 At5g12020 At5g52640 At5g37670 At5g51440 At5g05790 At1g16030 At1g53540
treatment	12	3	0.000815719	0.0175302	At1g32640 At2g27690 At2g24850 At3g47340 At3g60140 At5g39610 At5g51990 At1g21880 At1g77630 At1g77120 At1g13420
aspartic	10	3	0.000819838	0.0175946	At1g64830 At1g09750 At2g03200 At3g12700 At5g48430 At2g17760 At5g19110 At1g79720 At3g61820 At3g54400
integral	42	2	0.000824834	0.0176777	At1g67740 At1g76520 At1g23020 At1g79680 At1g64170 At1g16370 At1g08930 At1g63260 At2g16970 At2g47000 At2g32270 At3g05400 At3g62720 At3g28860 At3g23430 At3g19820 At3g12520 At3g16240 At3g47980 At3g62270 At4g23700 At4g15920 At4g25570 At4g19680 At4g11730 At5g27350 At5g11210 At5g23660 At5g60660 At5g13170 At5g19600 At5g10180 At5g13550 At1g26700 At1g19230 At1g05300 At2g32830 At4g20110 At5g65970 At5g62720…
interpro-ipr017930	22	2	0.000831776	0.0178021	At1g49560 At1g18570 At1g56650 At1g17950 At1g25550 At2g47190 At3g11280 At3g50060 At3g25790 At3g23250 At3g12820 At3g48920 At5g14340 At5g61420 At5g05790 At5g59780 At1g66390 At1g48000 At1g13300 At1g73410 At1g56160 At5g26660
copper-binding	5	4	0.000861178	0.0183563	At3g09220 At4g12420 At5g02380 At4g39830 At2g30210
nacl	5	4	0.000861178	0.0183563	At3g26520 At4g19030 At5g62520 At5g46050 At5g39610
respiration	5	4	0.000861178	0.0183563	At3g22370 At1g77120 At5g15120 At1g05575 At1g33055
myb-type	22	2	0.000883131	0.0187987	At1g49560 At1g18570 At1g56650 At1g17950 At1g25550 At2g47190 At3g11280 At3g50060 At3g25790 At3g23250 At3g12820 At3g48920 At5g14340 At5g61420 At5g05790 At5g59780 At1g66390 At1g48000 At1g13300 At1g73410 At1g56160 At5g26660
interpro-ipr001461	10	3	0.000920991	0.019578	At1g64830 At1g09750 At2g03200 At3g12700 At5g48430 At2g17760 At5g19110 At1g79720 At3g61820 At3g54400
able	6	4	0.00093061	0.019623	At2g36830 At3g62720 At3g18830 At4g04770 At1g05560 At1g05530
glycerol	6	4	0.00093061	0.019623	At1g66970 At3g02040 At3g20520 At5g41080 At5g14180 At5g08030
interpro-ipr011042	6	4	0.00093061	0.019623	At1g74020 At1g74010 At1g74000 At3g51440 At3g51450 At4g01870
overlapping	6	4	0.00093061	0.019623	At2g39200 At3g28860 At5g62520 At1g26700 At1g61560 At5g65970
six-bladed	6	4	0.00093061	0.019623	At1g74020 At1g74010 At1g74000 At3g51440 At3g51450 At4g01870
tolb-like	6	4	0.00093061	0.019623	At1g74020 At1g74010 At1g74000 At3g51440 At3g51450 At4g01870
abundantly	3	6	0.000950899	0.0196805	At3g14940 At1g12610 At1g63030
authors	3	6	0.000950899	0.0196805	At3g47340 At3g60140 At5g59820
cds	3	6	0.000950899	0.0196805	At1g58270 At4g12730 At1g59590
chitin-binding	3	6	0.000950899	0.0196805	At2g43620 At2g43570 At3g54420
duf642	3	6	0.000950899	0.0196805	At2g41810 At3g08030 At5g14150
ethylene-responsive	3	6	0.000950899	0.0196805	At2g44840 At2g47520 At3g23240
gamma-glutamyl	3	6	0.000950899	0.0196805	At1g78670 At1g78680 At4g30530
interpro-ipr001002	3	6	0.000950899	0.0196805	At2g43620 At2g43570 At3g54420
interpro-ipr005519	3	6	0.000950899	0.0196805	At1g04040 At2g38600 At5g44020
interpro-ipr006946	3	6	0.000950899	0.0196805	At2g41810 At3g08030 At5g14150
involve	3	6	0.000950899	0.0196805	At1g55670
monosaccharide	3	6	0.000950899	0.0196805	At3g18830
specific	22	2	0.000937204	0.0196805	At1g12950 At1g30500 At1g73010 At2g35980 At2g34910 At2g39200 At2g27040 At3g62720 At3g49960 At3g13330 At4g20420 At4g02270 At5g67400 At5g06320 At5g04960 At5g09920 At5g07460 At1g26700 At1g61560 At4g21600 At5g65970 At3g52190
zip	3	6	0.000950899	0.0196805	At2g32270 At4g19690 At3g56940
fold-virulence	17	2	0.000960996	0.0198632	At1g67750 At1g70500 At1g65570 At2g45220 At2g43890 At3g07010 At3g59850 At3g54920 At3g27400 At4g02300 At5g49180 At5g04960 At1g04680 At5g14650 At4g24780 At4g23820 At5g48900
calcium-dependent	19	2	0.000969497	0.0200126	At1g35670 At1g08650 At1g74020 At1g74010 At1g09070 At3g51440 At3g51450 At3g61190 At3g04530 At4g20260 At4g34150 At4g13550 At5g37740 At5g63970 At5g58690 At5g58700 At1g23140 At5g10210 At5g12480
acyl	16	2	0.000971402	0.0200255	At1g24420 At2g25150 At2g26560 At3g50280 At3g50300 At3g26040 At4g31910 At4g34850 At4g15390 At4g15400 At5g67150 At5g39050 At1g68530 At5g42830 At2g06925 At3g11980
organ	20	2	0.000987965	0.0203403	At1g62360 At2g41230 At2g44080 At3g02550 At3g49940 At3g28860 At3g49780 At4g20270 At5g67420 At5g35900 At1g31320 At4g37540 At5g65870 At1g16530 At1g69230
mannose-binding	12	2	0.000992363	0.020404	At1g52050 At1g52060 At1g52070 At2g39310 At3g16030 At4g21390 At1g61360 At1g61370 At3g16440 At3g16470 At3g16450 At3g16460
glucan	7	3	0.00102177	0.0209263	At1g32170 At4g25820 At4g25810 At4g14130 At5g61130 At5g42100 At1g11545
interpro-ipr004883	7	3	0.00102177	0.0209263	At3g02550 At3g49940 At5g67420 At5g35900 At1g31320 At4g37540 At1g16530
lob	7	3	0.00102177	0.0209263	At3g02550 At3g49940 At5g67420 At5g35900 At1g31320 At4g37540 At1g16530
drug	10	3	0.00103224	0.0210933	At1g12950 At1g59870 At1g61890 At1g15210 At3g53480 At4g39030 At4g22790 At5g52050 At1g15520 At3g16340
interpro-ipr011050	17	2	0.00103261	0.0210933	At1g67750 At1g70500 At1g65570 At2g45220 At2g43890 At3g07010 At3g59850 At3g54920 At3g27400 At4g02300 At5g49180 At5g04960 At1g04680 At5g14650 At4g24780 At4g23820 At5g48900
alpha-expansin	4	5	0.00105937	0.0212526	At1g62980 At2g03090 At4g01630 At1g12560
anaerobic	4	5	0.00105937	0.0212526	At1g77120 At5g15120 At1g05575 At1g33055
darkness	4	5	0.00105937	0.0212526	At1g75220 At2g41100 At4g15400 At5g07460
dismutase	4	5	0.00105937	0.0212526	At1g08830 At2g28190 At1g12520 At4g25100
interpro-ipr004316	4	5	0.00105937	0.0212526	At4g15920 At5g23660 At5g13170 At3g48740
interpro-ipr015495	16	2	0.00104745	0.0212526	At1g18570 At1g56650 At1g17950 At2g47190 At3g50060 At3g23250 At3g12820 At3g48920 At5g14340 At5g61420 At5g59780 At1g66390 At1g48000 At1g73410 At1g56160 At5g26660
interpro-ipr018169	4	5	0.00105937	0.0212526	At4g15920 At5g23660 At5g13170 At3g48740
interpro-ipr018179	4	5	0.00105937	0.0212526	At4g15920 At5g23660 At5g13170 At3g48740
mtn3-saliva-related	4	5	0.00105937	0.0212526	At4g15920 At5g23660 At5g13170 At3g48740
phylogenetically	4	5	0.00105937	0.0212526	At2g39200 At1g26700 At1g61560 At5g65970
protein-1related	4	5	0.00105937	0.0212526
rag1-activating	4	5	0.00105937	0.0212526	At4g15920 At5g23660 At5g13170 At3g48740
rhodanese-cell	4	5	0.00105937	0.0212526	At5g66040 At2g17850 At4g35770 At2g21045
sugar	16	2	0.00104745	0.0212526	At1g75220 At1g08920 At1g08930 At2g28470 At2g40000 At3g05400 At3g18830 At3g47340 At3g60140 At4g21390 At5g27350 At5g39320 At5g21170 At1g47960 At1g30620 At5g54060
propeptide	11	3	0.00108374	0.0217138	At1g32940 At1g32960 At2g39850 At3g43960 At4g30020 At4g10510 At4g16190 At5g59090 At1g47128 At2g04160 At5g60360
hth	22	2	0.00111693	0.0223502	At1g49560 At1g18570 At1g56650 At1g17950 At1g25550 At2g47190 At3g11280 At3g50060 At3g25790 At3g23250 At3g12820 At3g48920 At5g14340 At5g61420 At5g05790 At5g59780 At1g66390 At1g48000 At1g13300 At1g73410 At1g56160 At5g26660
systemic	6	4	0.00112282	0.0224393	At4g12470 At5g40990 At5g13220 At1g44350 At1g56160 At1g02450
aspartyl	10	3	0.00115435	0.0230401	At1g64830 At1g09750 At2g03200 At3g12700 At5g48430 At2g17760 At5g19110 At1g79720 At3g61820 At3g54400
lyase-like	13	2	0.00116761	0.0232751	At1g67750 At1g70500 At1g65570 At2g43890 At3g07010 At3g59850 At3g54920 At3g27400 At1g04680 At5g14650 At4g24780 At4g23820 At5g48900
tyrosine	19	2	0.00117861	0.0234647	At1g17750 At1g51830 At1g74360 At1g53730 At1g73080 At2g36570 At2g20610 At2g24850 At2g15300 At2g41820 At2g41970 At3g28040 At4g20270 At4g03960 At5g10480 At5g05160 At5g67280 At5g16590 At5g24100 At1g05000 At4g38470
cation	22	2	0.00118309	0.023524	At1g64170 At1g61820 At2g44460 At2g28470 At2g32860 At3g51860 At3g61940 At3g62740 At3g57270 At3g63380 At3g23770 At3g58060 At3g58810 At3g60130 At3g60140 At4g23700 At4g14080 At4g11730 At5g24090 At1g05300 At1g61810 At2g05790
thought	8	3	0.00131871	0.0261874	At1g20340 At1g80830 At3g10500 At5g65280 At5g66690 At1g29990 At1g33240 At3g50740
aging	6	3	0.00134481	0.0266719	At1g63260 At2g02990 At3g60140 At2g17850 At2g23810 At5g60360
interpro-ipr001701	5	4	0.00135441	0.0267272	At1g75680 At1g64390 At1g22880 At2g32990 At1g48930
interpro-ipr005150	5	4	0.00135441	0.0267272	At1g55850 At2g32610 At4g15290 At4g23990 At4g24010
interpro-ipr012341	5	4	0.00135441	0.0267272	At1g75680 At1g64390 At1g22880 At2g32990 At1g48930
pathway	47	2	0.00135089	0.0267272	At1g17750 At1g49430 At1g35670 At1g51830 At1g74360 At1g55670 At1g53730 At1g08830 At1g28480 At1g73080 At2g42580 At2g36570 At2g15300 At2g41820 At2g40840 At2g42060 At3g56240 At3g52400 At3g57180 At3g23150 At3g22370 At3g15500 At3g19710 At3g28040 At3g48360 At4g23510 At4g20270 At4g17870 At5g05160 At5g67280 At5g40990 At5g59820 At5g43980 At5g16590 At5g24100 At5g58690 At5g58700 At1g06680 At4g35770 At4g21280…
1-4	4	5	0.00140799	0.027542	At1g01620 At2g45960 At4g23400 At4g00430
aba-dependent	4	5	0.00140799	0.027542	At2g38310 At4g17870 At5g05440 At2g40330
crucial	4	5	0.00140799	0.027542	At1g43710 At3g47960 At5g62680 At1g44800
inhibited	4	5	0.00140799	0.027542	At3g45410 At3g22370 At5g10480 At1g08430
localized	29	2	0.00140112	0.027542	At1g80050 At1g59870 At1g20450 At2g35980 At2g26560 At3g11820 At3g01670 At3g01680 At3g58120 At3g19580 At3g15950 At3g16240 At3g63110 At4g12420 At5g10480 At5g03570 At5g67330 At5g61130 At5g61420 At5g06320 At5g13080 At1g27730 At5g14570 At1g12520 At1g05560 At2g46510 At4g10380 At5g13190 At3g52190
mtn3	4	5	0.00140799	0.027542	At4g15920 At5g23660 At5g13170 At3g48740
phosphotriesterase	4	5	0.00140799	0.027542	At1g74020 At1g74010 At3g51440 At3g51450
4-1	3	6	0.00143642	0.0277864	At2g25810 At3g12520 At5g13550
arl	3	6	0.00143642	0.0277864	At2g41230 At2g44080 At3g49860
aspartic-type	10	3	0.00143431	0.0277864	At1g64830 At1g09750 At2g03200 At3g12700 At5g48430 At2g17760 At5g19110 At1g79720 At3g61820 At3g54400
formed	3	6	0.00143642	0.0277864	At1g52400 At2g42830 At3g09260
interpro-ipr001709	3	6	0.00143642	0.0277864	At1g30510 At1g37130 At4g05390
life	3	6	0.00143642	0.0277864	At3g56090 At4g22920 At2g40300
nitrile	3	6	0.00143642	0.0277864	At3g44320 At5g48180 At3g07720
plant-cyanobacteria	3	6	0.00143642	0.0277864	At1g51420 At3g43190 At5g20830
quenching	3	6	0.00143642	0.0277864	At1g15820 At4g10340 At4g03280
had-superfamily	8	3	0.00150394	0.0290565	At1g35910 At1g17710 At1g73010 At1g51420 At4g21470 At4g17770 At4g39770 At5g44730
immunity	6	3	0.00159964	0.0308297	At1g73080 At3g59700 At4g12470 At1g21880 At1g77630 At1g47128
phosphatase-like	6	3	0.00159964	0.0308297	At1g09780 At4g29690 At5g10480 At5g34850 At4g36350 At4g24890
class-i	7	3	0.00161455	0.0310407	At1g62800 At2g34890 At2g36460 At3g52930 At4g30530 At4g11280 At5g19550
lp-02	7	3	0.00161455	0.0310407	At1g48980 At3g11340 At4g12480 At1g26390 At1g19210 At5g14650 At2g37720
overexpressing	5	4	0.00166989	0.0320262	At1g76930 At3g49780 At5g59820 At5g13220 At4g25470
udp-galactose	5	4	0.00166989	0.0320262	At1g56600 At4g23010 At1g05560 At1g05530 At4g36360
shown	21	2	0.00168702	0.0323152	At1g70700 At2g42830 At2g39200 At2g36830 At2g41540 At2g41100 At2g47190 At3g11280 At3g50820 At4g28390 At5g63840 At5g22500 At1g26700 At1g61560 At1g19180 At1g47128 At1g05560 At1g05530 At5g65970 At2g34490 At2g37720
abi2	4	4	0.0018343	0.0348386	At2g38310 At4g17870 At5g05440 At2g40330
aluminium	4	4	0.0018343	0.0348386	At3g15450 At4g27450 At4g00910 At1g08430
culture	4	4	0.0018343	0.0348386	At4g12550 At2g04160
e-coli	4	4	0.0018343	0.0348386	At1g20450 At1g20440 At3g14940 At4g28390
interpro-ipr002328	4	4	0.0018343	0.0348386	At1g22440 At4g22110 At5g42250 At1g77120
invertase	4	4	0.0018343	0.0348386	At3g13784 At3g13790 At1g12240
slightly	4	4	0.0018343	0.0348386	At1g01620 At2g45960 At3g61430 At3g53420
a-b	7	3	0.00186338	0.035348	At1g15820 At3g54890 At3g22840 At4g10340 At5g01530 At5g54270 At1g61520
enhanced	8	3	0.00193691	0.0366986	At2g46240 At3g61190 At4g39030 At5g63980 At5g13220 At1g76150 At2g46510 At1g74710
phosphatase	33	2	0.00194188	0.0367484	At1g35910 At1g17710 At1g04040 At1g07430 At1g78050 At1g73010 At1g25230 At1g51420 At2g38310 At2g38600 At3g11410 At3g17790 At3g60420 At4g32950 At4g23000 At4g17770 At4g03960 At4g17870 At5g04120 At5g05440 At5g44730 At5g66040 At5g63980 At5g59220 At5g44020 At5g34850 At1g05000 At2g17850 At2g40330 At4g36350 At4g24890 At4g35770 At2g46880 At2g21045 At5g43380
identical	10	3	0.00195644	0.0369793	At1g67740 At1g52400 At1g75280 At1g32940 At1g32960 At2g39850 At4g30020 At4g10510 At4g34580 At5g59090
vacuolar	16	2	0.00198979	0.0375643	At1g75220 At2g31260 At2g06530 At3g11280 At3g59370 At3g25190 At3g16240 At3g58810 At4g32940 At4g15920 At5g16830 At5g67330 At1g12240 At1g47960 At5g14570 At4g20110
alkaline	3	5	0.00207137	0.038096	At1g09780 At1g73010 At4g29690
apical	18	2	0.00205494	0.038096	At1g69490 At1g52890 At1g71930 At1g62360 At1g28470 At1g32870 At2g43000 At2g36830 At3g10500 At3g15500 At3g56520 At5g07680 At5g61430 At5g39610 At5g13180 At1g12260 At2g17040 At3g04070
beta-glucanase	3	5	0.00207137	0.038096	At2g06850 At4g30280 At1g11545
burst	3	5	0.00207137	0.038096	At5g64120 At1g19230 At4g25090
cinerea	3	5	0.00207137	0.038096	At1g80840 At2g46240 At1g47128
distribution	3	5	0.00207137	0.038096	At3g05630 At3g53480 At5g04150
e-set	5	4	0.00203815	0.038096	At1g03310 At1g37130 At1g19900 At2g39930 At5g03650
fungal-plant	3	5	0.00207137	0.038096	At2g32270 At4g19680 At1g05300
glucose-6phosphate	3	5	0.00207137	0.038096
glycosidase	5	4	0.00203815	0.038096	At1g75680 At1g64390 At1g22880 At2g32990 At1g48930
heterologous	3	5	0.00207137	0.038096	At1g69500 At1g67730 At4g28390
interpro-ipr001433	3	5	0.00207137	0.038096	At1g30510 At1g37130 At4g05390
interpro-ipr002524	3	5	0.00207137	0.038096	At3g61940 At3g58060 At3g58810
interpro-ipr004698	3	5	0.00207137	0.038096	At2g32270 At4g19680 At1g05300
interpro-ipr008264	3	5	0.00207137	0.038096	At2g06850 At4g30280 At1g11545
interpro-ipr013154	5	4	0.00203815	0.038096	At1g22440 At4g22110 At5g42250 At1g77120 At4g21580
interpro-ipr014756	5	4	0.00203815	0.038096	At1g03310 At1g37130 At1g19900 At2g39930 At5g03650
limiting	3	5	0.00207137	0.038096	At2g21590 At4g39210 At3g15353
potato	3	5	0.00207137	0.038096	At2g38870 At3g46860 At5g43580
pp2c	3	5	0.00207137	0.038096	At1g07430 At3g11410 At5g59220
r2r3-myb	3	5	0.00207137	0.038096	At1g18570 At1g17950 At1g73410
s-adenosyl-lmethionine	3	5	0.00207137	0.038096
upon	7	3	0.00214147	0.0393391	At2g26560 At3g05630 At3g11820 At3g13330 At3g26520 At5g10480 At1g02450
transcription	145	1	0.00216143	0.0396049	At1g69490 At1g17750 At1g49560 At1g64860 At1g52890 At1g33760 At1g35670 At1g31050 At1g71930 At1g23020 At1g43160 At1g09950 At1g80840 At1g71130 At1g62360 At1g18570 At1g56650 At1g30500 At1g37130 At1g29280 At1g17950 At1g25550 At1g28370 At1g28480 At1g32640 At1g33030 At2g46400 At2g14210 At2g47810 At2g43000 At2g18550 At2g21650 At2g42830 At2g44840 At2g45050 At2g38470 At2g26150 At2g39900 At2g47520 At2g34640…
using	10	2	0.0021614	0.0396049	At2g40840 At2g31390 At3g54090 At3g13784 At5g66690 At1g12240 At1g77120 At1g62660 At4g36360 At1g69200
whorl	22	2	0.00216352	0.0396049	At1g49570 At1g33760 At1g51420 At3g52130 At3g23770 At4g34850 At4g01140 At4g14080 At5g06510 At5g16920 At5g38960 At5g17340 At5g07230 At1g19250 At1g02360 At1g16850 At2g42940 At4g36350 At5g08030 At2g46880 At3g11980 At4g10240
transaminase	6	3	0.00222071	0.0406045	At1g62800 At2g20610 At2g24850 At3g19710 At3g08860 At1g10070
abi1	4	4	0.0023479	0.0420001	At2g38310 At4g17870 At5g05440 At2g40330
biosynthesis	37	2	0.00234019	0.0420001	At1g58290 At1g62810 At1g18590 At1g18570 At1g74090 At1g24100 At1g18870 At1g32640 At2g46740 At2g46750 At2g20610 At2g21590 At2g06050 At3g51240 At3g06170 At3g25780 At3g26830 At3g19710 At3g63110 At3g47450 At4g12030 At4g13660 At4g17770 At4g39210 At5g13930 At5g23020 At5g19550 At5g23010 At1g12610 At1g68530 At1g63030 At4g18170 At5g66390 At5g54770 At5g39720 At5g33290 At3g16340
carbohydrate-purine	4	4	0.0023479	0.0420001	At2g31390 At3g54090 At5g51830 At1g69200
compartment	4	4	0.0023479	0.0420001	At5g16830
cys	4	4	0.0023479	0.0420001	At1g66160 At5g61440 At5g64660 At1g45145
glutamate-like	4	4	0.0023479	0.0420001	At5g11210 At5g48400 At5g48410 At5g27100
interpro-ipr000863	4	4	0.0023479	0.0420001	At1g18590 At1g74090 At2g03760 At1g13420
interpro-ipr001320	4	4	0.0023479	0.0420001	At5g11210 At5g48400 At5g48410 At5g27100
interpro-ipr001638	4	4	0.0023479	0.0420001	At5g11210 At5g48400 At5g48410 At5g27100
interpro-ipr001828	4	4	0.0023479	0.0420001	At5g11210 At5g48400 At5g48410 At5g27100
interpro-ipr004331	4	4	0.0023479	0.0420001	At2g26660 At2g45130 At3g23430 At5g20150
interpro-ipr011611	4	4	0.0023479	0.0420001	At2g31390 At3g54090 At5g51830 At1g69200
interpro-ipr015683	4	4	0.0023479	0.0420001	At5g11210 At5g48400 At5g48410 At5g27100
interpro-ipr017103	4	4	0.0023479	0.0420001	At5g11210 At5g48400 At5g48410 At5g27100
ionotropic	4	4	0.0023479	0.0420001	At5g11210 At5g48400 At5g48410 At5g27100
ligand-gated	4	4	0.0023479	0.0420001	At5g11210 At5g48400 At5g48410 At5g27100
marker	4	4	0.0023479	0.0420001	At2g21640 At2g26980 At3g08030 At3g22370
pigment	4	4	0.0023479	0.0420001	At1g56650 At3g48500 At1g66390
ros	4	4	0.0023479	0.0420001	At1g05680 At3g10500 At3g47450 At5g62520
multicellular	10	2	0.00238343	0.0425386	At2g43000 At3g10500 At3g15500 At3g13672 At3g56520 At4g40090 At5g07680 At5g61430 At3g04070 At1g66650
organismal	10	2	0.00238343	0.0425386	At2g43000 At3g10500 At3g15500 At3g13672 At3g56520 At4g40090 At5g07680 At5g61430 At3g04070 At1g66650
bacterial	12	2	0.00242504	0.043232	At1g80840 At2g03760 At2g28780 At2g27040 At2g26560 At3g47450 At4g03960 At5g58070 At5g46050 At5g65280 At1g21880 At1g77630
critical	5	4	0.00246456	0.0435899	At1g14280 At1g03310 At2g34650 At5g40990 At3g09940
immunoglobulin	5	4	0.00246456	0.0435899	At1g03310 At1g37130 At1g19900 At2g39930 At5g03650
independent	7	3	0.00245115	0.0435899	At2g29420 At2g02990 At3g01420 At5g04150 At1g73330 At1g05560
interpro-ipr009020	5	4	0.00246456	0.0435899	At1g32940 At1g32960 At4g30020 At4g10510 At2g04160
pleiotropic	5	4	0.00246456	0.0435899	At1g59870 At1g15210 At3g53480 At1g15520 At3g16340
silique	8	3	0.00246398	0.0435899
starch	7	3	0.00245115	0.0435899	At1g03310 At2g21590 At2g40840 At2g39930 At4g25000 At4g39210 At5g03650
interpro-ipr002067	6	3	0.00259367	0.0457188	At4g28390 At4g24570 At5g01500 At5g51050 At5g09470 At5g26200
interpro-ipr006702	6	3	0.00259367	0.0457188	At2g36100 At3g11550 At4g15610 At5g54980 At5g06200 At2g27370
upf0497	6	3	0.00259367	0.0457188	At2g36100 At3g11550 At4g15610 At5g54980 At5g06200 At2g27370
interpro-ipr013766	9	3	0.00260824	0.0459241	At1g62180 At1g59730 At2g42580 At3g58620 At4g21990 At4g04610 At5g61440 At1g69880 At1g45145
interpro-ipr004864	7	3	0.00279479	0.0491535	At1g65690 At1g01470 At2g35980 At2g27080 At2g41990 At4g23610 At5g06320

## Sheet: S5
Table S5. Composition of the Arabidopsis nutrient response gene coexpression network, Related to Figure 2.
Module		AGI number	query	TF type	TargetP	WOLF	kegg_1	kegg_2	kegg_3	kegg_4	kegg_5	Symbol	Network Symbol			Al excess	Cd excess	Cu deficiency	Cu excess	Fe deficiency	K deficiency	Mg deficiency	Mn deficiency	N deficiency	NaCl excess	P deficiency	S deficiency	Zn excess
M 01a
816913	816913	At2g23810	0	0	Secretory pathway	plasma membrane	0	0	0	0	0	TET8	TET8			0	0	0	0	0	0	0	0	0	0	0	0	0
837428	837428	At1g09070	0	0	others	nuclear	0	0	0	0	0	SRC2	SRC2			0	0	0	0	0	0	0	0	0	0	0	0	0
833963	833963	At5g39670	0	0	others	chloroplast	0	0	0	0	0		EF-hand			0	0	0	0	0	0	0	0	0	0	0	0	0
829895	829895	At4g37410	0	0	Secretory pathway	chloroplast	1	0	0	0	0	CYP81F4	CYP81F4			0	0	0	0	0	0	0	0	0	0	0	0	0
827274	827274	At4g15920	0	0	Secretory pathway	vacuole	0	0	0	0	0	SWEET17	SWEET17			0	0	0	0	0	0	0	0	0	0	0	0	0
833957	833957	At5g39610	0	1	others	cytosol	0	0	0	0	0	ORE1	ORE1	NAC		0	0	0	0	0	0	0	0	0	0	0	0	0
826642	826642	At4g10500	1	0	Chloroplast	chloroplast	0	0	0	0	0		2OG			0	0	0	0	0	0	0	0	0	0	0	0	1
818605	818605	At2g40140	0	0	others		0	0	0	0	0	ZFAR1	ZFAR1			0	0	0	0	0	0	0	0	0	0	0	0	0
818959	818959	At2g43570	0	0	Secretory pathway	extracellular	0	0	0	0	0	CHI	CHI			0	0	0	0	0	0	0	0	0	0	0	0	0
838756	838756	At1g21550	0	0	others	cytosol	0	0	0	0	1		EF-hand			0	0	0	0	0	0	0	0	0	0	0	0	0
7922320	7922320	At3g09405	0	0	Mitochondria		0	0	0	0	0		Pectinacet..			0	0	0	0	0	0	0	0	0	0	0	0	0
841611	841611	At1g51840	0	0	Secretory pathway	extracellular	0	0	0	0	0		kinase			0	0	0	0	0	0	0	0	0	0	0	0	0
839733	839733	At1g28370	0	1	others	cytosol	0	0	0	0	0	ERF11	ERF11	AP2-EREBP		0	0	0	0	0	0	0	0	0	0	0	0	0
828246	828246	At4g21600	0	0	Secretory pathway		0	0	0	0	0	ENDO5	ENDO5			0	0	0	0	0	0	0	0	0	0	0	0	0
836653	836653	At5g65280	0	0	others	cytosol	0	0	0	0	0	GCL1	GCL1			0	0	0	0	0	0	0	0	0	0	0	0	0
821725	821725	At3g21710	0	0	others	nuclear	0	0	0	0	0					0	0	0	0	0	0	0	0	0	0	0	0	0
832474	832474	At5g24090	0	0	Secretory pathway	chloroplast	1	0	0	0	0	CHIA	CHIA			0	0	0	0	0	0	0	0	0	0	0	0	0
828228	828228	At4g01870	0	0	others	cytosol	0	0	0	0	0		tolB			0	0	0	0	0	0	0	0	0	0	0	0	0
825844	825844	At4g05020	0	0	others	cytosol	0	0	0	0	0	NDB2	NDB2			0	0	0	0	0	0	0	0	0	0	0	0	0
838207	838207	At1g16370	0	0	others	plasma membrane	0	0	0	0	0	2017-10-06	2017-10-06			0	0	0	0	0	0	0	0	0	0	0	0	0
816041	816041	At2g15490	1	0	Secretory pathway	chloroplast	0	0	0	0	0	UGT73B4	UGT73B4			0	0	0	0	0	0	0	1	0	0	0	0	0
842428	842428	At1g61340	0	0	Mitochondria	nuclear	0	0	0	0	0		FBS1			0	0	0	0	0	0	0	0	0	0	0	0	0
818194	818194	At2g36220	0	0	others	nuclear	0	0	0	0	0					0	0	0	0	0	0	0	0	0	0	0	0	0
838850	838850	At1g22440	1	0	others	chloroplast	1	0	0	0	0		dehydrogen..			0	0	0	0	0	0	0	1	0	0	0	0	0
839523	839523	At1g01560	0	0	others	cytosol	0	0	0	0	0	MPK11	MPK11			0	0	0	0	0	0	0	0	0	0	0	0	0
834244	834244	At5g42380	1	0	Chloroplast	chloroplast	0	0	0	0	1	CML39	CML39			0	0	0	0	0	0	0	0	0	1	0	0	0
830934	830934	At5g10695	0	0	others	chloroplast	0	0	0	0	0					0	0	0	0	0	0	0	0	0	0	0	0	0
838122	838122	At1g15520	0	0	Chloroplast	plasma membrane	0	0	0	0	0	PDR12	PDR12			0	0	0	0	0	0	0	0	0	0	0	0	0
821829	821829	At3g22570	0	0	Secretory pathway	extracellular	0	0	0	0	0		inhibitor			0	0	0	0	0	0	0	0	0	0	0	0	0
843282	843282	At1g69490	1	1	others	nuclear	0	0	0	0	0	NAP	NAP	NAC		0	0	0	1	0	0	0	0	0	0	0	0	0
821897	821897	At3g23190	0	0	others	plasma membrane	0	0	0	0	0		HR-like le..			0	0	0	0	0	0	0	0	0	0	0	0	0
838981	838981	At1g23710	0	0	others	nuclear	0	0	0	0	0		DUF1645			0	0	0	0	0	0	0	0	0	0	0	0	0
837075	837075	At1g05680	0	0	others	chloroplast	0	0	0	0	0	UGT74E2	UGT74E2			0	0	0	0	0	0	0	0	0	0	0	0	0
832838	832838	At5g27760	0	0	others	cytosol	0	0	0	0	0		Hypoxia-re..			0	0	0	0	0	0	0	0	0	0	0	0	0
818826	818826	At2g42250	1	0	Secretory pathway	chloroplast	0	0	0	0	0	CYP712A1	CYP712A1			0	0	0	0	0	0	0	0	0	0	-1	0	0
838365	838365	At1g17860	0	0	Secretory pathway	extracellular	0	0	0	0	0		protease			0	0	0	0	0	0	0	0	0	0	0	0	0
824168	824168	At3g50060	0	1	others	nuclear	0	0	0	0	0	MYB77	MYB77	MYB		0	0	0	0	0	0	0	0	0	0	0	0	0
821904	821904	At3g23250	0	1	others	nuclear	0	0	0	0	0	MYB15	MYB15	MYB		0	0	0	0	0	0	0	0	0	0	0	0	0
835828	835828	At5g57220	1	0	Secretory pathway	chloroplast	1	0	0	0	0	CYP81F2	CYP81F2			0	0	0	0	0	1	0	0	0	0	0	0	0
821806	821806	At3g22370	1	0	Mitochondria	mitochondria	0	0	0	0	0	HSR3	HSR3			0	0	0	0	0	0	0	0	0	0	0	0	0
843378	843378	At1g70420	0	0	others	cytosol	0	0	0	0	0		DUF1645			0	0	0	0	0	0	0	0	0	0	0	0	0
821225	821225	At3g02840	0	0	Mitochondria	chloroplast	0	0	0	0	0		ARM repeat			0	0	0	0	0	0	0	0	0	0	0	0	0
832285	832285	At5g22250	0	0	others	cytosol	0	0	0	0	0	CAF1b	CAF1b			0	0	0	0	0	0	0	0	0	0	0	0	0
836739	836739	At5g66070	0	1	others	E.R.	0	0	0	0	0		RING/U-box	C3H		0	0	0	0	0	0	0	0	0	0	0	0	0
830720	830720	At5g08240	0	0	others	extracellular	0	0	0	0	0					0	0	0	0	0	0	0	0	0	0	0	0	0
830313	830313	At5g04340	0	1	others	nuclear	0	0	0	0	0	ZAT6	ZAT6	C2H2		0	0	0	0	0	0	0	0	0	0	0	0	0
818548	818548	At2g39650	0	0	others	nuclear	0	0	0	0	0		DUF506			0	0	0	0	0	0	0	0	0	0	0	0	0
839181	839181	At1g26390	1	0	Secretory pathway	vacuole	0	0	0	0	0		Berberine			0	0	0	0	0	1	0	0	0	0	0	0	0
824257	824257	At3g50930	1	0	others	cytosol	0	0	0	0	0	BCS1	BCS1			0	0	0	1	0	0	0	0	0	0	0	0	0
822201	822201	At3g26040	0	0	others	chloroplast	0	0	0	0	0		transferas..			0	0	0	0	0	0	0	0	0	0	0	0	0
839748	839748	At1g28480	0	0	others	chloroplast	0	0	0	0	0	roxy19	roxy19			0	0	0	0	0	0	0	0	0	0	0	0	0
820053	820053	At3g09010	1	0	others	chloroplast	0	0	0	0	0		kinase			0	1	0	0	0	0	0	0	0	0	0	0	0
842661	842661	At1g63560	0	0	others	nuclear	0	0	0	0	0		kinase			0	0	0	0	0	0	0	0	0	0	0	0	0
827891	827891	At4g21390	0	0	Secretory pathway	chloroplast	0	0	0	0	0	B120	B120			0	0	0	0	0	0	0	0	0	0	0	0	0
840158	840158	At1g32640	0	1	others	nuclear	0	0	0	1	1	ZBF1	ZBF1	BHLH		0	0	0	0	0	0	0	0	0	0	0	0	0
834464	834464	At5g44380	0	0	Secretory pathway		0	0	0	0	0		Berberine			0	0	0	0	0	0	0	0	0	0	0	0	0
843998	843998	At1g76650	1	0	Chloroplast	nuclear	0	0	0	0	1	CML38	CML38			0	0	0	0	0	0	0	0	0	1	0	0	0
825139	825139	At3g59700	0	0	Secretory pathway	vacuole	0	0	0	0	0	LECRK1	LECRK1			0	0	0	0	0	0	0	0	0	0	0	0	0
836074	836074	At5g59550	0	0	others	chloroplast	0	0	0	0	0		RDUF2			0	0	0	0	0	0	0	0	0	0	0	0	0
827080	827080	At4g14365	0	0	others	cytosol	0	0	0	0	0	XBAT34	XBAT34			0	0	0	0	0	0	0	0	0	0	0	0	0
838483	838483	At1g19020	0	0	others	nuclear	0	0	0	0	0					0	0	0	0	0	0	0	0	0	0	0	0	0
838708	838708	At1g21120	0	0	others	cytosol	0	0	0	0	0	IGMT2	IGMT2			0	0	0	0	0	0	0	0	0	0	0	0	0
838017	838017	At1g14550	0	0	Secretory pathway	chloroplast	1	1	1	0	0		Peroxidase			0	0	0	0	0	0	0	0	0	0	0	0	0
837724	837724	At1g02360	0	0	Secretory pathway	extracellular	0	0	0	0	0		Chitinase			0	0	0	0	0	0	0	0	0	0	0	0	0
818772	818772	At2g41730	0	0	Mitochondria	mitochondria	0	0	0	0	0					0	0	0	0	0	0	0	0	0	0	0	0	0
822251	822251	At3g26460	0	0	others	cytosol	0	0	0	0	0		Polyketide..			0	0	0	0	0	0	0	0	0	0	0	0	0
831159	831159	At5g13200	1	0	others	cytosol	0	0	0	0	0		GRAM domai..			0	0	0	0	0	0	0	0	0	1	0	0	0
819056	819056	At2g44490	0	0	Mitochondria	chloroplast	0	0	0	0	0	PEN2	PEN2			0	0	0	0	0	0	0	0	0	0	0	0	0
841155	841155	At1g47480	0	0	others	cytosol	0	0	0	0	0		alpha/beta..			0	0	0	0	0	0	0	0	0	0	0	0	0
825868	825868	At4g05200	1	0	Secretory pathway	plasma membrane	0	0	0	0	0	CRK25	CRK25			0	0	0	0	0	1	0	0	0	0	0	0	0
828397	828397	At4g22980	0	0	Chloroplast	nuclear	0	0	0	0	0					0	0	0	0	0	0	0	0	0	0	0	0	0
828651	828651	At4g25470	1	1	others	nuclear	0	0	0	0	0	FTQ4	FTQ4	AP2-EREBP		0	0	0	0	0	0	1	0	0	0	0	0	0
832801	832801	At5g27420	0	0	Secretory pathway	vacuole	0	0	0	0	0	CNI1	CNI1			0	0	0	0	0	0	0	0	0	0	0	0	0
820895	820895	At3g16470	0	0	others	cytosol	0	0	0	0	0	JR1	JR1			0	0	0	0	0	0	0	0	0	0	0	0	0
822250	822250	At3g26450	1	0	others	cytosol	0	0	0	0	0		Polyketide..			0	0	0	0	0	0	0	1	0	0	0	0	0
817315	817315	At2g27690	0	0	Secretory pathway	chloroplast	0	0	0	0	0	CYP94C1	CYP94C1			0	0	0	0	0	0	0	0	0	0	0	0	0
842430	842430	At1g61360	0	0	Secretory pathway		0	0	0	0	0		kinase			0	0	0	0	0	0	0	0	0	0	0	0	0
830350	830350	At5g04720	0	0	others	cytosol	0	0	0	0	0	PHX21	PHX21			0	0	0	0	0	0	0	0	0	0	0	0	0
833778	833778	At5g37990	0	0	Secretory pathway	chloroplast	0	0	0	0	0		transferas..			0	0	0	0	0	0	0	0	0	0	0	0	0
816952	816952	At2g24180	0	0	Secretory pathway	chloroplast	0	0	0	0	0	CYP71B6	CYP71B6			0	0	0	0	0	0	0	0	0	0	0	0	0
816819	816819	At2g22880	0	0	Chloroplast	mitochondria	0	0	0	0	0		VQ motif			0	0	0	0	0	0	0	0	0	0	0	0	0
835353	835353	At5g52760	0	0	others	cytosol	0	0	0	0	0		Copper tra..			0	0	0	0	0	0	0	0	0	0	0	0	0
835537	835537	At5g54490	0	0	others	chloroplast	0	0	0	0	0	PBP1	PBP1			0	0	0	0	0	0	0	0	0	0	0	0	0
836869	836869	At5g67340	0	0	Secretory pathway	chloroplast	0	0	0	0	0		ARM repeat			0	0	0	0	0	0	0	0	0	0	0	0	0
820596	820596	At3g13840	0	1	others	nuclear	0	0	0	0	0		transcript..	GRAS		0	0	0	0	0	0	0	0	0	0	0	0	0
832449	832449	At5g23840	0	0	Secretory pathway	extracellular	0	0	0	0	0		MD-2-relat..			0	0	0	0	0	0	0	0	0	0	0	0	0
819562	819562	At3g04070	1	1	others	nuclear	0	0	0	0	0	NAC047	NAC047	NAC		1	0	0	0	0	0	0	0	0	0	0	0	0
816415	816415	At2g18980	0	0	Secretory pathway	chloroplast	1	1	1	0	0		Peroxidase			0	0	0	0	0	0	0	0	0	0	0	0	0
842676	842676	At1g63720	0	0	Chloroplast	nuclear	0	0	0	0	0					0	0	0	0	0	0	0	0	0	0	0	0	0
817762	817762	At2g32020	0	0	others	cytosol	0	0	0	0	0		NAT			0	0	0	0	0	0	0	0	0	0	0	0	0
841409	841409	At1g49860	1	0	Secretory pathway	cytosol	0	0	0	0	0	GSTF14	GSTF14			0	0	0	0	0	0	0	0	0	0	-1	0	0
829671	829671	At4g35180	0	0	others	plasma membrane	0	0	0	0	0	LHT7	LHT7			0	0	0	0	0	0	0	0	0	0	0	0	0
829891	829891	At4g37370	1	0	Secretory pathway	chloroplast	1	0	0	0	0	CYP81D8	CYP81D8			0	0	0	1	0	0	0	0	0	1	0	0	0
824011	824011	At3g48520	0	0	Secretory pathway	chloroplast	0	0	0	0	0	CYP94B3	CYP94B3			0	0	0	0	0	0	0	0	0	0	0	0	0
830424	830424	At5g05410	0	1	others	nuclear	0	0	0	0	0	DREB2A	DREB2A	AP2-EREBP		0	0	0	0	0	0	0	0	0	0	0	0	0
839893	839893	At1g30135	0	0	others	nuclear	0	0	0	0	0	TIFY5A	TIFY5A			0	0	0	0	0	0	0	0	0	0	0	0	0
821314	821314	At3g01190	1	0	Secretory pathway	vacuole	1	1	1	0	0		Peroxidase			0	0	0	0	0	-1	0	0	0	0	0	0	0
820307	820307	At3g11340	0	0	Secretory pathway	chloroplast	0	0	0	0	0	UGT76B1	UGT76B1			0	0	0	0	0	0	0	0	0	0	0	0	0
819248	819248	At2g46400	1	1	others	nuclear	0	0	0	0	0	WRKY46	WRKY46	WRKY		0	0	0	0	0	0	0	0	0	0	0	0	0
841218	841218	At1g48000	0	1	others	nuclear	0	0	0	0	0	MYB112	MYB112	MYB		0	0	0	0	0	0	0	0	0	0	0	0	0
820894	820894	At3g16460	0	0	others	cytosol	0	0	0	0	0	JAL34	JAL34			0	0	0	0	0	0	0	0	0	0	0	0	0
820789	820789	At3g15500	0	1	others	nuclear	0	0	0	0	0	NAC3	NAC3	NAC		0	0	0	0	0	0	0	0	0	0	0	0	0
817575	817575	At2g30250	0	1	others	nuclear	0	0	0	0	1	WRKY25	WRKY25	WRKY		0	0	0	0	0	0	0	0	0	0	0	0	0
828516	828516	At4g24160	0	0	Chloroplast	nuclear	0	0	0	0	0		alpha/beta..			0	0	0	0	0	0	0	0	0	0	0	0	0
817635	817635	At2g30840	0	0	others	cytosol	0	0	0	0	0		2OG			0	0	0	0	0	0	0	0	0	0	0	0	0
819816	819816	At3g06420	0	0	others	nuclear	0	0	0	0	0	ATG8H	G8H			0	0	0	0	0	0	0	0	0	0	0	0	0
842915	842915	At1g66020	0	0	Mitochondria	chloroplast	0	0	0	0	0		transferas..			0	0	0	0	0	0	0	0	0	0	0	0	0
838478	838478	At1g18970	0	0	Secretory pathway	chloroplast	0	0	0	0	0	GLP4	GLP4			0	0	0	0	0	0	0	0	0	0	0	0	0
826427	826427	At4g01010	0	0	Mitochondria	plasma membrane	0	0	0	0	1	CNGC13	CNGC13			0	0	0	0	0	0	0	0	0	0	0	0	0
839184	839184	At1g26420	1	0	Secretory pathway	extracellular	0	0	0	0	0		Berberine			0	0	0	0	0	1	0	0	0	0	0	0	0
832031	832031	At5g19110	0	0	Secretory pathway	chloroplast	0	0	0	0	0		protease			0	0	0	0	0	0	0	0	0	0	0	0	0
817115	817115	At2g25735	0	0	Chloroplast	nuclear	0	0	0	0	0					0	0	0	0	0	0	0	0	0	0	0	0	0
838639	838639	At1g20510	0	0	Chloroplast	chloroplast	0	0	0	0	0	OPCL1	OPCL1			0	0	0	0	0	0	0	0	0	0	0	0	0
824912	824912	At3g57450	0	0	Mitochondria	chloroplast	0	0	0	0	0					0	0	0	0	0	0	0	0	0	0	0	0	0
837967	837967	At1g14070	0	0	Secretory pathway	nuclear	0	0	0	0	0	FUT7	FUT7			0	0	0	0	0	0	0	0	0	0	0	0	0
840127	840127	At1g32350	1	0	Mitochondria	chloroplast	0	0	0	0	0	AOX1D	AOX1D			0	0	1	0	0	0	0	0	0	0	0	0	0
827113	827113	At4g14630	1	0	Secretory pathway	extracellular	0	0	0	0	0	GLP9	GLP9			0	0	0	0	0	1	0	0	0	0	0	0	0
816702	816702	At2g21640	0	0	others	chloroplast	0	0	0	0	0					0	0	0	0	0	0	0	0	0	0	0	0	0
836071	836071	At5g59520	1	0	Secretory pathway	plasma membrane	0	0	0	0	0	ZIP2	ZIP2			0	0	1	0	0	0	0	0	0	0	0	0	0
834851	834851	At5g48000	0	0	others	chloroplast	0	0	0	0	0	THAH1	THAH1			0	0	0	0	0	0	0	0	0	0	0	0	0
817773	817773	At2g32140	1	0	Chloroplast	chloroplast	0	0	0	0	0		transmembr..			0	0	0	1	0	0	0	0	0	0	0	0	0
836614	836614	At5g64905	0	0	others	nuclear	0	0	0	0	0	PROPEP3	PROPEP3			0	0	0	0	0	0	0	0	0	0	0	0	0
837061	837061	At1g05575	0	0	Secretory pathway	chloroplast	0	0	0	0	0					0	0	0	0	0	0	0	0	0	0	0	0	0
838314	838314	At1g17420	1	0	Chloroplast	cytosol	0	0	0	0	0	LOX3	LOX3			0	0	0	1	0	0	0	0	0	0	0	0	0
818588	818588	At2g40000	1	0	others	cytosol	0	0	0	0	0	HSPRO2	HSPRO2			0	0	0	1	0	0	0	0	0	1	0	0	0
829466	829466	At4g33300	0	0	others	nuclear	0	0	0	0	0	ADR1-L1	ADR1-L1			0	0	0	0	0	0	0	0	0	0	0	0	0
827042	827042	At4g14060	0	0	others	cytosol	0	0	0	0	0		Polyketide..			0	0	0	0	0	0	0	0	0	0	0	0	0
829416	829416	At4g32800	0	1	others	nuclear	0	0	0	0	0		DNA-bindin..	AP2-EREBP		0	0	0	0	0	0	0	0	0	0	0	0	0
819287	819287	At2g46740	0	0	Mitochondria	chloroplast	0	0	0	0	0		GulLO5			0	0	0	0	0	0	0	0	0	0	0	0	0
842998	842998	At1g66800	0	0	others	chloroplast	0	0	0	0	0		Rossmann-f..			0	0	0	0	0	0	0	0	0	0	0	0	0
821582	821582	At3g20370	0	0	Secretory pathway	chloroplast	0	0	0	0	0		TRAF-like			0	0	0	0	0	0	0	0	0	0	0	0	0
816209	816209	At2g17040	0	1	others	nuclear	0	0	0	0	0	NAC036	NAC036	NAC		0	0	0	0	0	0	0	0	0	0	0	0	0
837210	837210	At1g07000	0	0	others	nuclear	0	0	0	0	0	EXO70B2	EXO70B2			0	0	0	0	0	0	0	0	0	0	0	0	0
841715	841715	At1g52820	1	0	others	cytosol	0	0	0	0	0		2OG			0	0	0	0	0	0	0	0	0	0	-1	0	0
829442	829442	At4g33050	0	0	others	cytosol	0	0	0	0	0	EDA39	IQM1			0	0	0	0	0	0	0	0	0	0	0	0	0
818025	818025	At2g34600	0	0	others	nuclear	0	0	0	0	0	TIFY5B	TIFY5B			0	0	0	0	0	0	0	0	0	0	0	0	0
841616	841616	At1g51890	0	0	Secretory pathway	plasma membrane	0	0	0	0	0		kinase			0	0	0	0	0	0	0	0	0	0	0	0	0
819088	819088	At2g44790	0	0	Secretory pathway	extracellular	0	0	0	0	0	UCC2	UCC2			0	0	0	0	0	0	0	0	0	0	0	0	0
840915	840915	At1g43160	0	1	others	nuclear	0	0	0	0	0	RAP2.6	related to..	AP2-EREBP		0	0	0	0	0	0	0	0	0	0	0	0	0
817197	817197	At2g26560	1	0	others	chloroplast	0	0	0	0	0	PLP2	PLP2			0	0	0	0	0	1	0	0	0	0	0	0	0
840198	840198	At1g33030	0	0	others	cytosol	0	0	0	0	0		transferas..			0	0	0	0	0	0	0	0	0	0	0	0	0
828381	828381	At4g22820	0	0	others	chloroplast	0	0	0	0	0		zinc finge..			0	0	0	0	0	0	0	0	0	0	0	0	0
822147	822147	At3g25600	0	0	others	nuclear	0	0	0	0	1		EF-hand			0	0	0	0	0	0	0	0	0	0	0	0	0
840572	840572	At1g36640	1	0	Secretory pathway	chloroplast	0	0	0	0	0					0	0	0	0	0	1	0	0	0	0	0	0	0
831158	831158	At5g13190	0	0	others	chloroplast	0	0	0	0	0	GILP	GILP			0	0	0	0	0	0	0	0	0	0	0	0	0
838438	838438	At1g18570	0	1	others	nuclear	0	0	0	0	0	MYB51	MYB51	MYB		0	0	0	0	0	0	0	0	0	0	0	0	0
842211	842211	At1g58420	0	0	Mitochondria	chloroplast	0	0	0	0	0		UCP031279			0	0	0	0	0	0	0	0	0	0	0	0	0
838107	838107	At1g15380	0	0	others	cytosol	0	0	0	0	0	GLYI4	GLYI4			0	0	0	0	0	0	0	0	0	0	0	0	0
834850	834850	At5g47990	0	0	Secretory pathway	chloroplast	0	0	0	0	0	THAD1	THAD1			0	0	0	0	0	0	0	0	0	0	0	0	0
826795	826795	At4g11880	0	1	others	nuclear	0	0	0	0	0	AGL14	AGL14	MADS		0	0	0	0	0	0	0	0	0	0	0	0	0
820033	820033	At3g01830	1	0	others	cytosol	0	0	0	0	1		EF-hand			0	0	0	0	0	0	0	0	0	1	0	0	0
818709	818709	At2g41100	0	0	others	cytosol	0	0	0	0	1	TCH3	TCH3			0	0	0	0	0	0	0	0	0	0	0	0	0
838016	838016	At1g14540	0	0	Secretory pathway	chloroplast	1	1	1	0	0		PER4			0	0	0	0	0	0	0	0	0	0	0	0	0
828418	828418	At4g23190	0	0	Secretory pathway	plasma membrane	0	0	0	0	0	CRK11	CRK11			0	0	0	0	0	0	0	0	0	0	0	0	0
824516	824516	At3g53480	0	0	others	plasma membrane	0	0	0	0	0	PIS1	PIS1			0	0	0	0	0	0	0	0	0	0	0	0	0
821135	821135	At3g01420	1	0	Secretory pathway	cytosol	0	0	0	0	0	PADOX-1	PADOX-1			0	0	0	0	0	1	0	0	0	0	0	0	0
820620	820620	At3g14060	0	0	Chloroplast	chloroplast	0	0	0	0	0					0	0	0	0	0	0	0	0	0	0	0	0	0
840045	840045	At1g31550	0	0	Secretory pathway	plasma membrane	0	0	0	0	0		hydrolase			0	0	0	0	0	0	0	0	0	0	0	0	0
817494	817494	At2g29450	1	0	others	cytosol	0	0	0	0	0	GSTU5	GSTU5			0	1	0	1	0	0	0	0	0	0	0	0	0
827238	827238	At4g15610	1	0	others	plasma membrane	0	0	0	0	0		UPF0497			0	0	0	0	0	0	0	1	0	0	0	0	0
830520	830520	At5g06320	1	0	others	cytosol	0	0	0	0	0	NHL3	NHL3			0	0	0	0	0	1	0	0	0	0	0	0	0
819129	819129	At2g45210	0	0	Mitochondria	chloroplast	0	0	0	1	0		SAUR36			0	0	0	0	0	0	0	0	0	0	0	0	0
821705	821705	At3g21510	0	0	others	chloroplast	0	0	0	1	0	AHP1	AHP1			0	0	0	0	0	0	0	0	0	0	0	0	0
815211	815211	At2g06530	0	0	others	cytosol	0	0	0	0	0	VPS2.1	SNF7			0	0	0	0	0	0	0	0	0	0	0	0	0
839807	839807	At1g29330	0	0	Secretory pathway		0	0	0	0	0	ERD2	ERD2			0	0	0	0	0	0	0	0	0	0	0	0	0
836372	836372	At5g62520	0	0	others	nuclear	0	0	0	0	0	SRO5	SRO5			0	0	0	0	0	0	0	0	0	0	0	0	0
843427	843427	At1g70890	0	0	others	cytosol	0	0	0	0	0	MLP43	MLP43			0	0	0	0	0	0	0	0	0	0	0	0	0
836464	836464	At5g63450	0	0	Secretory pathway	chloroplast	0	0	0	0	0	CYP94B1	CYP94B1			0	0	0	0	0	0	0	0	0	0	0	0	0
834871	834871	At5g48180	0	0	others	cytosol	0	0	0	0	0	NSP5	NSP5			0	0	0	0	0	0	0	0	0	0	0	0	0
842431	842431	At1g61370	0	0	Secretory pathway	plasma membrane	0	0	0	0	0		kinase			0	0	0	0	0	0	0	0	0	0	0	0	0
818516	818516	At2g39310	0	0	others	cytosol	0	0	0	0	0	JAL22	JAL22			0	0	0	0	0	0	0	0	0	0	0	0	0
843325	843325	At1g69890	0	0	others	cytosol	0	0	0	0	0		DUF569			0	0	0	0	0	0	0	0	0	0	0	0	0
831546	831546	At5g16830	0	0	Chloroplast	golgi body	0	0	0	0	0	SYP21	SYP21			0	0	0	0	0	0	0	0	0	0	0	0	0
828470	828470	At4g23700	0	0	others	plasma membrane	0	0	0	0	0	CHX17	CHX17			0	0	0	0	0	0	0	0	0	0	0	0	0
820264	820264	At3g10930	0	0	Mitochondria	mitochondria	0	0	0	0	0					0	0	0	0	0	0	0	0	0	0	0	0	0
843192	843192	At1g68620	0	0	others	cytosol	0	0	0	0	0		alpha/beta..			0	0	0	0	0	0	0	0	0	0	0	0	0
824582	824582	At3g54150	0	0	others	cytoskeletal	0	0	0	0	0		transferas..			0	0	0	0	0	0	0	0	0	0	0	0	0
843777	843777	At1g74360	0	0	Secretory pathway	plasma membrane	0	0	0	0	0		kinase			0	0	0	0	0	0	0	0	0	0	0	0	0
824255	824255	At3g50910	0	0	others	nuclear	0	0	0	0	0					0	0	0	0	0	0	0	0	0	0	0	0	0
838272	838272	At1g17020	0	0	others	cytosol	0	0	0	0	0	SRG1	SRG1			0	0	0	0	0	0	0	0	0	0	0	0	0
843500	843500	At1g71697	0	0	others	cytosol	0	0	0	0	0	CK1	CK1			0	0	0	0	0	0	0	0	0	0	0	0	0
844169	844169	At1g78340	0	0	others	cytosol	0	0	0	0	0	GSTU22	GSTU22			0	0	0	0	0	0	0	0	0	0	0	0	0
835193	835193	At5g51190	1	1	others	nuclear	0	0	0	0	0		DNA-bindin..	AP2-EREBP		0	0	0	0	0	0	0	0	0	1	0	0	0
820893	820893	At3g16450	1	0	others	cytoskeletal	0	0	0	0	0	JAL33	JAL33			0	0	0	0	0	0	0	1	0	0	0	0	0
831174	831174	At5g13330	0	1	others	nuclear	0	0	0	0	0	Rap2.6L	Rap2.6L	AP2-EREBP		0	0	0	0	0	0	0	0	0	0	0	0	0
843584	843584	At1g72520	0	0	Chloroplast	cytosol	0	0	0	0	0	LOX4	LOX4			0	0	0	0	0	0	0	0	0	0	0	0	0
824528	824528	At3g53600	0	1	others	nuclear	0	0	0	0	0		zinc finge..	C2H2		0	0	0	0	0	0	0	0	0	0	0	0	0
829100	829100	At4g29780	1	0	others	nuclear	0	0	0	0	0					0	0	0	0	0	0	0	0	0	1	0	0	0
823551	823551	At3g44260	1	0	others	cytosol	0	0	0	0	0	CAF1a	CAF1a			0	0	0	0	0	0	1	0	0	0	0	0	0
838479	838479	At1g18980	0	0	Secretory pathway	chloroplast	0	0	0	0	0		RmlC-like ..			0	0	0	0	0	0	0	0	0	0	0	0	0
821434	821434	At3g19010	0	0	others	cytosol	0	0	0	0	0		2OG			0	0	0	0	0	0	0	0	0	0	0	0	0
835855	835855	At5g57510	0	0	Mitochondria	chloroplast	0	0	0	0	0					0	0	0	0	0	0	0	0	0	0	0	0	0
835274	835274	At5g51990	0	1	Chloroplast	nuclear	0	0	0	0	0	DREB1D	DREB1D	AP2-EREBP		0	0	0	0	0	0	0	0	0	0	0	0	0
824405	824405	At3g52400	0	0	others		0	0	0	0	0	SYP122	SYP122			0	0	0	0	0	0	0	0	0	0	0	0	0
818247	818247	At2g36750	0	0	Secretory pathway	chloroplast	0	0	0	0	0	UGT73C1	UGT73C1			0	0	0	0	0	0	0	0	0	0	0	0	0
834430	834430	At5g44070	0	0	others	chloroplast	0	0	0	0	0	PCS1	PCS1			0	0	0	0	0	0	0	0	0	0	0	0	0
831601	831601	At5g17350	1	0	others	chloroplast	0	0	0	0	0					0	0	0	0	0	0	0	0	0	1	0	0	0
832353	832353	At5g22890	0	0	others	nuclear	0	0	0	0	0		zinc finge..			0	0	0	0	0	0	0	0	0	0	0	0	0
832177	832177	At5g20550	0	0	others	cytosol	0	0	0	0	0		2OG			0	0	0	0	0	0	0	0	0	0	0	0	0
820082	820082	At3g09260	0	0	Secretory pathway	vacuole	1	1	0	0	0	PYK10	PYK10			0	0	0	0	0	0	0	0	0	0	0	0	0
830578	830578	At5g06870	1	0	Secretory pathway	chloroplast	0	0	0	0	0	PGIP2	PGIP2			0	0	0	0	0	1	0	0	0	0	0	0	0
828451	828451	At4g23510	0	0	Mitochondria	mitochondria	0	0	0	0	0		TIR-NBS-LR..			0	0	0	0	0	0	0	0	0	0	0	0	0
843799	843799	At1g74590	1	0	others	cytosol	0	0	0	0	0	GSTU10	GSTU10			0	0	0	0	0	1	0	0	0	0	0	0	0
838832	838832	At1g01340	0	0	others	plasma membrane	0	0	0	0	1	CNGC10	CNGC10			0	0	0	0	0	0	0	0	0	0	0	0	0
840188	840188	At1g32940	0	0	Secretory pathway	plasma membrane	0	0	0	0	0	SBT3.5	Subtilase			0	0	0	0	0	0	0	0	0	0	0	0	0
831967	831967	At5g18490	0	0	others	nuclear	0	0	0	0	0		DUF946			0	0	0	0	0	0	0	0	0	0	0	0	0
827205	827205	At4g15390	1	0	others	cytosol	0	0	0	0	0		transferas..			-1	0	0	-1	0	0	0	0	0	0	0	0	0
817445	817445	At2g28960	0	0	Secretory pathway	plasma membrane	0	0	0	0	0		kinase			0	0	0	0	0	0	0	0	0	0	0	0	0
828836	828836	At4g27280	0	0	Chloroplast	nuclear	0	0	0	0	0		EF-hand			0	0	0	0	0	0	0	0	0	0	0	0	0
822408	822408	At3g27880	0	0	others	nuclear	0	0	0	0	0		DUF1645			0	0	0	0	0	0	0	0	0	0	0	0	0
843716	843716	At1g73805	0	0	others	cytosol	0	0	0	0	0	SARD1	SARD1			0	0	0	0	0	0	0	0	0	0	0	0	0
836281	836281	At5g61600	0	1	others	nuclear	0	0	0	0	0	ERF104	ERF104	AP2-EREBP		0	0	0	0	0	0	0	0	0	0	0	0	0
828603	828603	At4g25000	0	0	Secretory pathway	chloroplast	0	0	0	0	0	ATAMY1	AMY1			0	0	0	0	0	0	0	0	0	0	0	0	0
839126	839126	At1g25400	0	0	others	nuclear	0	0	0	0	0					0	0	0	0	0	0	0	0	0	0	0	0	0
830859	830859	At5g09980	0	0	Secretory pathway	chloroplast	0	0	0	0	0	PROPEP4	PROPEP4			0	0	0	0	0	0	0	0	0	0	0	0	0
827622	827622	At4g18880	0	1	others	nuclear	0	0	0	0	0	HSF A4A	HSF A4A	HSF		0	0	0	0	0	0	0	0	0	0	0	0	0
816040	816040	At2g15480	0	0	Secretory pathway	chloroplast	0	0	0	0	0	UGT73B5	UGT73B5			0	0	0	0	0	0	0	0	0	0	0	0	0
843422	843422	At1g70850	0	0	others	cytoskeletal	0	0	0	0	0	MLP34	MLP34			0	0	0	0	0	0	0	0	0	0	0	0	0
830012	830012	At4g38550	0	0	Chloroplast	nuclear	0	0	0	0	0		lipase			0	0	0	0	0	0	0	0	0	0	0	0	0
834365	834365	At5g43450	1	0	others	cytosol	0	0	0	0	0		2OG			0	0	0	0	0	0	1	0	0	0	0	0	0
841650	841650	At1g52200	0	0	Chloroplast	chloroplast	0	0	0	0	0		PLAC8			0	0	0	0	0	0	0	0	0	0	0	0	0
838289	838289	At1g17180	0	0	others	cytosol	0	0	0	0	0	GSTU25	GSTU25			0	0	0	0	0	0	0	0	0	0	0	0	0
819314	819314	At2g47000	0	0	others	plasma membrane	0	0	0	0	0	PGP4	PGP4			0	0	0	0	0	0	0	0	0	0	0	0	0
816384	816384	At2g18690	0	0	others	plasma membrane	0	0	0	0	0					0	0	0	0	0	0	0	0	0	0	0	0	0
817493	817493	At2g29440	1	0	others	cytosol	0	0	0	0	0	GSTU6	GSTU6			0	0	0	1	0	0	0	0	0	0	0	0	0
837077	837077	At1g05700	0	0	Secretory pathway	plasma membrane	0	0	0	0	0		kinase			0	0	0	0	0	0	0	0	0	0	0	0	0
839183	839183	At1g26410	0	0	others	cytosol	0	0	0	0	0		Berberine			0	0	0	0	0	0	0	0	0	0	0	0	0
826770	826770	At4g11650	0	0	Secretory pathway	chloroplast	0	0	0	0	0	OSM34	OSM34			0	0	0	0	0	0	0	0	0	0	0	0	0
820839	820839	At3g15950	0	0	Secretory pathway	nuclear	0	0	0	0	0	NAI2	NAI2			0	0	0	0	0	0	0	0	0	0	0	0	0
818171	818171	At2g35980	1	0	others	cytosol	0	0	0	0	0	YLS9	YLS9			0	0	0	1	0	0	0	0	0	0	0	0	0
818058	818058	At2g34930	1	0	Secretory pathway	chloroplast	0	0	0	0	0		LRR			0	0	0	0	0	0	0	0	0	1	0	0	0
837800	837800	At1g02450	0	0	others	nuclear	0	0	0	0	0	NIMIN1	NIMIN1			0	0	0	0	0	0	0	0	0	0	0	0	0
818902	818902	At2g43000	0	1	others	nuclear	0	0	0	0	0	NAC042	NAC042	NAC		0	0	0	0	0	0	0	0	0	0	0	0	0
827208	827208	At4g15400	0	0	others	cytosol	0	0	0	0	0		BIA1			0	0	0	0	0	0	0	0	0	0	0	0	0
831220	831220	At5g13750	0	0	others	plasma membrane	0	0	0	0	0	ZIFL1	ZIFL1			0	0	0	0	0	0	0	0	0	0	0	0	0
838288	838288	At1g17170	0	0	others	cytosol	0	0	0	0	0	GSTU24	GSTU24			0	0	0	0	0	0	0	0	0	0	0	0	0
840190	840190	At1g32960	0	0	Secretory pathway	chloroplast	0	0	0	0	0	SBT3.3	Subtilase			0	0	0	0	0	0	0	0	0	0	0	0	0
837414	837414	At1g08930	0	1	others	plasma membrane	0	0	0	0	0	ERD6	ERD6	C2H2		0	0	0	0	0	0	0	0	0	0	0	0	0
841722	841722	At1g52890	0	1	others	nuclear	0	0	0	0	0	NAC019	NAC019	NAC		0	0	0	0	0	0	0	0	0	0	0	0	0
831650	831650	At5g17820	0	0	Secretory pathway	chloroplast	1	1	1	0	0		Peroxidase			0	0	0	0	0	0	0	0	0	0	0	0	0
818429	818429	At2g38470	1	1	Chloroplast	nuclear	0	0	0	0	1	WRKY33	WRKY33	WRKY		0	1	0	0	0	0	0	0	0	1	0	0	0
824053	824053	At3g48920	1	1	others	nuclear	0	0	0	0	0	MYB45	MYB45	MYB		0	0	0	0	0	0	0	0	0	0	0	1	0
822119	822119	At3g25250	0	0	others	nuclear	0	0	0	0	0	OXI1	OXI1			0	0	0	0	0	0	0	0	0	0	0	0	0
823951	823951	At3g47960	0	0	others	plasma membrane	0	0	0	0	0		GTR1			0	0	0	0	0	0	0	0	0	0	0	0	0
831147	831147	At5g13080	0	1	others	chloroplast	0	0	0	0	0	WRKY75	WRKY75	WRKY		0	0	0	0	0	0	0	0	0	0	0	0	0
825184	825184	At3g60140	1	0	Secretory pathway	extracellular	1	1	0	0	0	SRG2	SRG2			0	0	0	0	0	0	0	0	0	0	0	1	0
837321	837321	At1g08050	0	0	Chloroplast		0	0	0	0	0		Zinc finge..			0	0	0	0	0	0	0	0	0	0	0	0	0
819332	819332	At2g47190	0	1	others	nuclear	0	0	0	0	0	MYB2	MYB2	MYB		0	0	0	0	0	0	0	0	0	0	0	0	0
815160	815160	At2g06050	0	0	Chloroplast	peroxisome	0	0	0	0	0	OPR3	OPR3			0	0	0	0	0	0	0	0	0	0	0	0	0
831162	831162	At5g13220	0	0	others	nuclear	0	0	0	1	1	TIFY9	TIFY9			0	0	0	0	0	0	0	0	0	0	0	0	0
831109	831109	At5g12340	0	0	Mitochondria	chloroplast	0	0	0	0	0					0	0	0	0	0	0	0	0	0	0	0	0	0
828653	828653	At4g25490	1	1	others	nuclear	0	0	0	0	0	DREB1B	DREB1B	AP2-EREBP		0	0	0	0	0	0	1	0	0	0	0	0	0
824188	824188	At3g50260	0	1	others	cytosol	0	0	0	0	0	DEAR1	DEAR1	AP2-EREBP		0	0	0	0	0	0	0	0	0	0	0	0	0
841944	841944	At1g55020	0	0	others	cytosol	0	0	0	0	0	LOX1	LOX1			0	0	0	0	0	0	0	0	0	0	0	0	0
835352	835352	At5g52750	0	0	others	chloroplast	0	0	0	0	0		Heavy meta..			0	0	0	0	0	0	0	0	0	0	0	0	0
841496	841496	At1g50740	0	0	Secretory pathway	vacuole	0	0	0	0	0		Transmembr..			0	0	0	0	0	0	0	0	0	0	0	0	0
841671	841671	At1g52410	0	0	Secretory pathway	extracellular	0	0	0	0	0	TSA1	TSA1			0	0	0	0	0	0	0	0	0	0	0	0	0
828461	828461	At4g23610	0	0	others	cytosol	0	0	0	0	0		LEA			0	0	0	0	0	0	0	0	0	0	0	0	0
826868	826868	At4g12550	1	0	Secretory pathway	chloroplast	0	0	0	0	0	AIR1	AIR1			0	0	0	0	0	0	0	0	0	0	-1	0	0
817495	817495	At2g29460	0	0	others	nuclear	0	0	0	0	0	GSTU4	GSTU4			0	0	0	0	0	0	0	0	0	0	0	0	0
839950	839950	At1g30700	0	0	Secretory pathway	vacuole	0	0	0	0	0		Berberine			0	0	0	0	0	0	0	0	0	0	0	0	0
828467	828467	At4g23670	0	0	others	cytosol	0	0	0	0	0		Polyketide..			0	0	0	0	0	0	0	0	0	0	0	0	0
838420	838420	At1g18390	0	0	Secretory pathway	plasma membrane	0	0	0	0	0		kinase			0	0	0	0	0	0	0	0	0	0	0	0	0
818957	818957	At2g43550	0	0	Secretory pathway	cytosol	0	0	0	0	0		Scorpion t..			0	0	0	0	0	0	0	0	0	0	0	0	0
827463	827463	At4g17490	0	1	others	nuclear	0	0	0	0	0	ERF6	ERF6	AP2-EREBP		0	0	0	0	0	0	0	0	0	0	0	0	0
835800	835800	At5g56980	0	0	Secretory pathway	chloroplast	0	0	0	0	0					0	0	0	0	0	0	0	0	0	0	0	0	0
839802	839802	At1g29280	0	1	others	nuclear	0	0	0	0	0	WRKY65	WRKY65	WRKY		0	0	0	0	0	0	0	0	0	0	0	0	0
841567	841567	At1g51420	0	0	others	cytosol	0	0	0	0	0	SPP1	SPP1			0	0	0	0	0	0	0	0	0	0	0	0	0
835505	835505	At5g54170	0	0	Chloroplast	chloroplast	0	0	0	0	0		Polyketide..			0	0	0	0	0	0	0	0	0	0	0	0	0
826884	826884	At4g12720	0	0	others	cytoskeletal	0	0	0	0	0	NUDT7	NUDT7			0	0	0	0	0	0	0	0	0	0	0	0	0
822148	822148	At3g25610	0	0	Mitochondria	plasma membrane	0	0	0	0	0		hydrolase			0	0	0	0	0	0	0	0	0	0	0	0	0
822684	822684	At3g29780	0	0	Secretory pathway	chloroplast	0	0	0	0	0	RALFL27	RALFL27			0	0	0	0	0	0	0	0	0	0	0	0	0
842196	842196	At1g58270	0	0	Secretory pathway	vacuole	0	0	0	0	0	ZW9	ZW9			0	0	0	0	0	0	0	0	0	0	0	0	0
817626	817626	At2g30750	1	0	Secretory pathway	chloroplast	1	0	0	0	0	CYP71A12	CYP71A12			0	0	0	1	0	1	0	0	0	0	0	0	0
831800	831800	At5g02780	1	0	others	cytosol	0	0	0	0	0	GSTL1	GSTL1			0	0	0	0	0	0	0	0	0	0	0	0	1
818670	818670	At2g40750	0	1	others	nuclear	0	0	0	0	0	WRKY54	WRKY54	WRKY		0	0	0	0	0	0	0	0	0	0	0	0	0
842880	842880	At1g65690	0	0	Chloroplast	cytosol	0	0	0	0	0		LEA			0	0	0	0	0	0	0	0	0	0	0	0	0
819130	819130	At2g45220	0	0	Secretory pathway	chloroplast	0	0	0	0	0		inhibitor			0	0	0	0	0	0	0	0	0	0	0	0	0
840414	840414	At1g35250	0	0	Mitochondria	chloroplast	0	0	0	0	0		Thioestera..			0	0	0	0	0	0	0	0	0	0	0	0	0
817525	817525	At2g29750	0	0	others	cytosol	0	0	0	0	0	UGT71C1	UGT71C1			0	0	0	0	0	0	0	0	0	0	0	0	0
843054	843054	At1g67330	1	0	Secretory pathway	cytosol	0	0	0	0	0		DUF579			0	0	0	-1	0	0	0	0	0	0	0	0	0
822726	822726	At3g30260	0	1	Mitochondria	nuclear	0	0	0	0	0	AGL79	AGL79	MADS		0	0	0	0	0	0	0	0	0	0	0	0	0
819365	819365	At2g47520	0	1	Chloroplast	nuclear	0	0	0	0	0	HRE2	HRE2	AP2-EREBP		0	0	0	0	0	0	0	0	0	0	0	0	0
829327	829327	At4g31970	0	0	Secretory pathway	chloroplast	0	0	0	0	0	CYP82C2	CYP82C2			0	0	0	0	0	0	0	0	0	0	0	0	0
832697	832697	At5g26280	1	0	Secretory pathway	chloroplast	0	0	0	0	0		TRAF-like			0	0	0	0	0	0	0	1	0	0	0	0	0
835258	835258	At5g51830	0	0	others	cytosol	0	0	0	0	0		kinase			0	0	0	0	0	0	0	0	0	0	0	0	0
839713	839713	At1g28190	0	0	others	chloroplast	0	0	0	0	0					0	0	0	0	0	0	0	0	0	0	0	0	0
835385	835385	At5g53050	0	0	others		0	0	0	0	0		alpha/beta..			0	0	0	0	0	0	0	0	0	0	0	0	0
836843	836843	At5g67080	1	0	others	nuclear	0	0	0	0	0	MAPKKK19	MAPKKK19			0	0	0	0	0	0	0	0	0	0	1	0	0
829306	829306	At4g31780	0	0	Chloroplast	chloroplast	0	0	0	0	0	UGT81A1	UGT81A1			0	0	0	0	0	0	0	0	0	0	0	0	0
821309	821309	At3g01290	1	0	others	cytosol	0	0	0	0	0	HIR2	HIR2			0	0	0	0	0	1	0	0	0	0	0	0	0
827574	827574	At4g18430	0	0	others	cytosol	0	0	0	0	0	RABA1e	RABA1e			0	0	0	0	0	0	0	0	0	0	0	0	0
836531	836531	At5g64100	1	0	Secretory pathway	chloroplast	1	1	1	0	0		Peroxidase			0	0	0	0	-1	0	0	0	0	0	0	0	0
830142	830142	At4g39830	0	0	Secretory pathway	peroxisome	0	0	0	0	0		Cupredoxin			0	0	0	0	0	0	0	0	0	0	0	0	0
844423	844423	At1g80840	1	1	others	nuclear	0	0	0	0	0	WRKY40	WRKY40	WRKY		0	0	0	0	0	0	0	0	0	1	0	0	0
834049	834049	At5g40510	0	0	others	cytosol	0	0	0	0	0		Sucrase/fe..			0	0	0	0	0	0	0	0	0	0	0	0	0
836802	836802	At5g66690	0	0	others	chloroplast	0	1	0	0	0	UGT72E2	UGT72E2			0	0	0	0	0	0	0	0	0	0	0	0	0
843577	843577	At1g72450	0	0	others	nuclear	0	0	0	1	1	TIFY11B	TIFY11B			0	0	0	0	0	0	0	0	0	0	0	0	0
819622	819622	At3g04640	0	0	Secretory pathway	chloroplast	0	0	0	0	0		glycine-ri..			0	0	0	0	0	0	0	0	0	0	0	0	0
827204	827204	At4g15380	0	0	Secretory pathway	chloroplast	0	0	0	0	0	CYP705A4	CYP705A4			0	0	0	0	0	0	0	0	0	0	0	0	0
819006	819006	At2g44010	0	0	Mitochondria	nuclear	0	0	0	0	0					0	0	0	0	0	0	0	0	0	0	0	0	0
823541	823541	At3g44190	0	0	others	cytosol	0	0	0	0	0		oxidoreduc..			0	0	0	0	0	0	0	0	0	0	0	0	0
841610	841610	At1g51830	0	0	others	nuclear	0	0	0	0	0		kinase			0	0	0	0	0	0	0	0	0	0	0	0	0
816639	816639	At2g21045	0	0	Mitochondria	chloroplast	0	0	0	0	0		phosphatas..			0	0	0	0	0	0	0	0	0	0	0	0	0
841477	841477	At1g50560	0	0	Secretory pathway	chloroplast	0	0	0	0	0	CYP705A25	CYP705A25			0	0	0	0	0	0	0	0	0	0	0	0	0
832447	832447	At5g23820	0	0	Secretory pathway	extracellular	0	0	0	0	0		MD-2-relat..			0	0	0	0	0	0	0	0	0	0	0	0	0
829140	829140	At4g30170	0	0	Secretory pathway	chloroplast	1	1	1	0	0		Peroxidase			0	0	0	0	0	0	0	0	0	0	0	0	0
814682	814682	At2g01530	1	0	others	cytosol	0	0	0	0	0	ZCE2	ZCE2			0	0	0	0	0	0	0	1	0	0	-1	0	0
841712	841712	At1g52790	1	0	others	cytosol	0	0	0	0	0		2OG			0	0	0	0	0	0	0	0	0	0	0	0	-1
824571	824571	At3g54040	0	0	Secretory pathway	extracellular	0	0	0	0	0		PAR1			0	0	0	0	0	0	0	0	0	0	0	0	0
819684	819684	At3g05200	0	0	Secretory pathway	chloroplast	0	0	0	0	0	ATL6	ATL6			0	0	0	0	0	0	0	0	0	0	0	0	0
837033	837033	At1g05340	0	0	Chloroplast	nuclear	0	0	0	0	0					0	0	0	0	0	0	0	0	0	0	0	0	0
819288	819288	At2g46750	1	0	Mitochondria	chloroplast	0	0	0	0	0		GulLO2			0	0	0	0	0	1	0	0	0	0	0	0	0
829090	829090	At4g29690	0	0	Secretory pathway	chloroplast	0	0	0	0	0		Alkaline-p..			0	0	0	0	0	0	0	0	0	0	0	0	0
824764	824764	At3g55980	0	0	others	chloroplast	0	0	0	0	0	SZF1	SZF1			0	0	0	0	0	0	0	0	0	0	0	0	0
843329	843329	At1g69930	0	0	others	nuclear	0	0	0	0	0	GSTU11	GSTU11			0	0	0	0	0	0	0	0	0	0	0	0	0
843639	843639	At1g73080	0	0	Secretory pathway	plasma membrane	0	0	0	0	0	PEPR1	PEPR1			0	0	0	0	0	0	0	0	0	0	0	0	0
822447	822447	At3g28210	0	1	others	nuclear	0	0	0	0	0	SAP12	SAP12	C2H2		0	0	0	0	0	0	0	0	0	0	0	0	0
840181	840181	At1g32870	0	1	others	nuclear	0	0	0	0	0	NAC13	NAC13	NAC		0	0	0	0	0	0	0	0	0	0	0	0	0
817484	817484	At2g29350	0	0	others	chloroplast	0	0	0	0	0	SAG13	SAG13			0	0	0	0	0	0	0	0	0	0	0	0	0
843668	843668	At1g73330	0	0	Secretory pathway	chloroplast	0	0	0	0	0	DR4	DR4			0	0	0	0	0	0	0	0	0	0	0	0	0
814903	814903	At2g03760	1	0	others	cytosol	0	0	0	0	0	ST1	ST1			0	0	0	0	0	0	1	0	0	0	0	0	0
843834	843834	At1g74950	0	0	others	chloroplast	0	0	0	1	1	TIFY10B	TIFY10B			0	0	0	0	0	0	0	0	0	0	0	0	0
843939	843939	At1g76070	0	0	Chloroplast	nuclear	0	0	0	0	0					0	0	0	0	0	0	0	0	0	0	0	0	0
830121	830121	At4g39670	0	0	others	cytosol	0	0	0	0	0		GLTP			0	0	0	0	0	0	0	0	0	0	0	0	0
828907	828907	At4g27940	0	0	others	cytosol	0	0	0	0	0	MTM1	MTM1			0	0	0	0	0	0	0	0	0	0	0	0	0
817753	817753	At2g31945	0	0	Secretory pathway	chloroplast	0	0	0	0	0					0	0	0	0	0	0	0	0	0	0	0	0	0
843993	843993	At1g76600	1	0	others	nuclear	0	0	0	0	0					0	0	0	0	0	0	0	0	0	1	0	0	0
836686	836686	At5g65600	0	0	Secretory pathway	vacuole	0	0	0	0	0		kinase			0	0	0	0	0	0	0	0	0	0	0	0	0
817194	817194	At2g26530	0	0	Chloroplast	nuclear	0	0	0	0	0	AR781	AR781			0	0	0	0	0	0	0	0	0	0	0	0	0
836103	836103	At5g59820	1	1	others	nuclear	0	0	0	0	0	ZAT12	ZAT12	C2H2		0	0	0	0	0	0	1	0	0	0	0	0	0
822462	822462	At3g28340	0	0	Secretory pathway		0	0	0	0	0	GolS8	GolS8			0	0	0	0	0	0	0	0	0	0	0	0	0
833883	833883	At5g38910	1	0	Secretory pathway	plasma membrane	0	0	0	0	0		RmlC-like ..			1	0	0	0	0	0	0	0	0	0	0	0	0
822169	822169	At3g25780	0	0	Chloroplast	chloroplast	0	0	0	0	0	AOC3	AOC3			0	0	0	0	0	0	0	0	0	0	0	0	0
841670	841670	At1g52400	0	0	Secretory pathway	vacuole	0	0	0	0	0	BGLU18	BGLU18			0	0	0	0	0	0	0	0	0	0	0	0	0
828468	828468	At4g23680	1	0	others	cytosol	0	0	0	0	0		Polyketide..			0	0	0	0	0	0	0	0	0	1	0	0	0
840058	840058	At1g31710	0	0	Secretory pathway	chloroplast	0	0	0	0	0		oxidase			0	0	0	0	0	0	0	0	0	0	0	0	0
839666	839666	At1g27730	1	1	others	nuclear	0	0	0	0	0	ZAT10	ZAT10	C2H2		0	1	0	0	0	0	0	0	0	1	0	0	0
834101	834101	At5g40990	0	0	Secretory pathway	E.R.	0	0	0	0	0	GLIP1	GLIP1			0	0	0	0	0	0	0	0	0	0	0	0	0
842450	842450	At1g61560	1	0	others	plasma membrane	0	0	0	0	0	MLO6	MLO6			0	0	0	0	0	1	0	0	0	0	0	0	0
825291	825291	At3g61190	0	0	others	nuclear	0	0	0	0	0	BAP1	BAP1			0	0	0	0	0	0	0	0	0	0	0	0	0
842342	842342	At1g60470	1	0	others	cytosol	0	0	0	0	0	GolS4	GolS4			0	0	0	0	0	0	0	0	0	1	0	0	0
831599	831599	At5g17330	0	0	Chloroplast	cytoskeletal	1	0	0	0	0	GAD1	GAD1			0	0	0	0	0	0	0	0	0	0	0	0	0
842057	842057	At1g56060	0	0	others	chloroplast	0	0	0	0	0					0	0	0	0	0	0	0	0	0	0	0	0	0
838087	838087	At1g15210	0	0	Chloroplast	plasma membrane	0	0	0	0	0	PDR7	PDR7			0	0	0	0	0	0	0	0	0	0	0	0	0
821353	821353	At3g18250	0	0	others	mitochondria	0	0	0	0	0		Putative m..			0	0	0	0	0	0	0	0	0	0	0	0	0
843688	843688	At1g73540	0	0	Chloroplast	chloroplast	0	0	0	0	0	NUDT21	NUDT21			0	0	0	0	0	0	0	0	0	0	0	0	0
833948	833948	At5g39520	0	0	Chloroplast	chloroplast	0	0	0	0	0		DUF1997			0	0	0	0	0	0	0	0	0	0	0	0	0
836612	836612	At5g64890	0	0	others	E.R.	0	0	0	0	0	PROPEP2	PROPEP2			0	0	0	0	0	0	0	0	0	0	0	0	0
832320	832320	At5g22570	0	1	others	nuclear	0	0	0	0	0	WRKY38	WRKY38	WRKY		0	0	0	0	0	0	0	0	0	0	0	0	0
817123	817123	At2g25810	0	0	others	vacuole	0	0	0	0	0	TIP4;1	TIP4;1			0	0	0	0	0	0	0	0	0	0	0	0	0
832695	832695	At5g26260	0	0	Secretory pathway	vacuole	0	0	0	0	0		TRAF-like			0	0	0	0	0	0	0	0	0	0	0	0	0
820848	820848	At3g16030	0	0	Secretory pathway		0	0	0	0	0	CES101	CES101			0	0	0	0	0	0	0	0	0	0	0	0	0
844356	844356	At1g80160	0	0	others	nuclear	0	0	0	0	0	GLYI7	GLYI7			0	0	0	0	0	0	0	0	0	0	0	0	0
843660	843660	At1g73260	0	0	Secretory pathway	chloroplast	0	0	0	0	0	KTI1	KTI1			0	0	0	0	0	0	0	0	0	0	0	0	0
819262	819262	At2g46510	0	1	others	nuclear	0	0	0	0	0	ATAIB	AIB	BHLH		0	0	0	0	0	0	0	0	0	0	0	0	0
842485	842485	At1g61890	0	0	others	plasma membrane	0	0	0	0	0		MATE efflu..			0	0	0	0	0	0	0	0	0	0	0	0	0
822298	822298	At3g26830	0	0	Secretory pathway	chloroplast	1	0	0	0	0	PAD3	PAD3			0	0	0	0	0	0	0	0	0	0	0	0	0
828652	828652	At4g25480	0	1	others	nuclear	0	0	0	0	0	DREB1A	DREB1A	AP2-EREBP		0	0	0	0	0	0	0	0	0	0	0	0	0
818806	818806	At2g42060	0	0	others	nuclear	0	0	0	0	0		Cysteine/H..			0	0	0	0	0	0	0	0	0	0	0	0	0
834294	834294	At5g42830	0	0	others	cytosol	0	0	0	0	0		transferas..			0	0	0	0	0	0	0	0	0	0	0	0	0
841992	841992	At1g55450	0	0	others	cytosol	0	0	0	0	0		transferas..			0	0	0	0	0	0	0	0	0	0	0	0	0
830580	830580	At5g06900	1	0	Secretory pathway	chloroplast	0	0	0	0	0	CYP93D1	CYP93D1			0	0	0	0	0	0	0	0	0	0	-1	0	-1
823679	823679	At3g45410	0	0	Secretory pathway	plasma membrane	0	0	0	0	0		kinase			0	0	0	0	0	0	0	0	0	0	0	0	0
838501	838501	At1g19180	0	0	others	nuclear	0	0	0	1	1	TIFY10A	TIFY10A			0	0	0	0	0	0	0	0	0	0	0	0	0
830396	830396	At5g05140	0	0	Mitochondria	nuclear	0	0	0	0	0		TFIIS			0	0	0	0	0	0	0	0	0	0	0	0	0
836587	836587	At5g64660	0	0	others	nuclear	0	0	0	0	0	CMPG2	CMPG2			0	0	0	0	0	0	0	0	0	0	0	0	0
817586	817586	At2g30360	0	0	others	chloroplast	0	0	0	0	0	SNRK3.22	SNRK3.22			0	0	0	0	0	0	0	0	0	0	0	0	0
843407	843407	At1g70700	0	0	others	nuclear	0	0	0	1	1	TIFY7	TIFY7			0	0	0	0	0	0	0	0	0	0	0	0	0
826730	826730	At4g11280	1	0	others	cytosol	1	0	0	0	0	ATACS6	ACS6			0	1	0	0	0	0	0	0	0	1	0	0	0
839706	839706	At1g28130	0	0	others	chloroplast	0	0	0	1	0	GH3.17	GH3.17			0	0	0	0	0	0	0	0	0	0	0	0	0
829400	829400	At4g32650	0	0	Chloroplast	plasma membrane	0	0	0	0	0	KC1	KC1			0	0	0	0	0	0	0	0	0	0	0	0	0
820924	820924	At3g16720	0	1	others	chloroplast	0	0	0	0	0	TL2	TL2	C3H		0	0	0	0	0	0	0	0	0	0	0	0	0
837058	837058	At1g05560	0	0	Chloroplast	chloroplast	0	0	0	0	0	UGT75B1	UGT75B1			0	0	0	0	0	0	0	0	0	0	0	0	0
835148	835148	At5g50760	0	0	Mitochondria	mitochondria	0	0	0	1	0		SAUR-like ..			0	0	0	0	0	0	0	0	0	0	0	0	0
843269	843269	At1g69370	0	0	Chloroplast	chloroplast	1	0	0	0	0	CM3	CM3			0	0	0	0	0	0	0	0	0	0	0	0	0
823815	823815	At3g46620	0	0	others	chloroplast	0	0	0	0	0		RDUF1			0	0	0	0	0	0	0	0	0	0	0	0	0
817180	817180	At2g26400	0	0	others	cytosol	0	0	0	0	0	ATARD3	ARD3			0	0	0	0	0	0	0	0	0	0	0	0	0
[truncated: 1,565 more rows]

## Sheet: S6
Table S6. Overrepresented GO categories for each module of the Arabidopsis nutrient response gene coexpression network, Related to Figure 2.
[truncated: 891 more rows]

[truncated: 7 more sheets: S7, S8, S9, S10, S11, S12, S13]
