# Supplementary material for: The Nutrient Response Transcriptional Regulome of Arabidopsis
Source: iScience. 2019 Aug 1;19:358–68. doi: 10.1016/j.isci.2019.07.045 (PMC6702435; doi:10.1016/j.isci.2019.07.045)
Supplement: Data S2. Transcriptional Regulation of the Arabidopsis Nutrient Response Gene Coexpression Network (Cytoscape Source File), Related to Figure 3 [file mmc4.zip]

Archive with 1 entries (1 files):
- Data S2.cys
